# Supplementary material for: 2-[(1,3-Benzo­thia­zol-2-yl)imino­meth­yl]-6-meth­oxy­phenol: a new monoclinic polymorph
Source: Acta Crystallogr Sect E Struct Rep Online. 2013 Jul 20;69(Pt 8):o1273. doi: 10.1107/S1600536813019387 (PMC3793768; doi:10.1107/S1600536813019387)
Supplement: Supplementary file 1 [file e-69-o1273-sup1.cif]

##############################################################################
#                                                                            #
# This CIF contains the data in a paper accepted for publication in          #
# Acta Crystallographica Section E. It conforms to the requirements of       #
# Notes for Authors for Acta Crystallographica Section E, and has been       #
# peer reviewed under the auspices of the IUCr Commission on Journals.       #
#                                                                            #
# Full details of the Crystallographic Information File format               #
# are given in the paper "The Crystallographic Information File (CIF):       #
# a New Standard Archive File for Crystallography" by S. R. Hall, F. H.      #
# Allen and I. D. Brown [Acta Cryst. (1991), A47, 655-685].                  #
#                                                                            #
# The current version of the core CIF dictionary is obtainable from          #
# ftp://ftp.iucr.org/pub/cif_core.dic.                                       #
#                                                                            #
# Software is freely available for graphical display of the structure(s)     #
# in this CIF. For information consult the CIF software page                 #
# http://www.iucr.org/resources/cif/software.                                #
#                                                                            #
# This file may be used for bona fide research purposes within the           #
# scientific community so long as proper attribution is given to the journal # 
# article from which it was obtained.                                        #
#                                                                            #
##############################################################################
data_global
_audit_creation_method     SHELXL97
_journal_date_recd_electronic     2013-07-13
_journal_date_accepted     2013-07-13
_journal_name_full     'Acta Crystallographica, Section E'
_journal_year     2013
_journal_volume     69
_journal_issue      8
_journal_page_first     o1273
_journal_page_last     o1273
_journal_paper_category     QO
_journal_paper_doi     10.1107/S1600536813019387
_journal_coeditor_code     SU2623
_publ_contact_author_name     'Professor Edward R. T. Tiekink'
_publ_contact_author_address
;
Department of Chemistry
University of Malaya
50603 Kuala Lumpur
Malaysia
;
_publ_contact_author_email     Edward.Tiekink@gmail.com
_publ_contact_author_fax     '03 7967 4193'
_publ_contact_author_phone     '03 7967 6778'
_publ_section_title
;
2-[(1,3-Benzothiazol-2-yl)iminomethyl]-6-methoxyphenol: a new monoclinic
polymorph
;
loop_
    _publ_author_name
    _publ_author_footnote
    _publ_author_address
    'Affan, Md. Abu'
;
Additional correspondence author, e-mail: maaffan@gmail.com.
;
;
Department of Chemistry
Queen's University
90 Bader Lane
Kingston
Ontario
Canada K7L 3N6
;
    'Philip G. Jessop' .
;
Department of Chemistry
Queen's University
90 Bader Lane
Kingston
Ontario
Canada K7L 3N6
;
    'Md. Abdus Salam' .
;
Faculty of Resource Science and Technology
Universiti Malaysia Sarawak
94300 Kota Samaharan
Sawarak
Malaysia
;
    'Siti Nadiah Binti Abdul Halim' .
;
Department of Chemistry
University of Malaya
50603 Kuala Lumpur
Malaysia
;
    'Tiekink, Edward R. T.' .
;
Department of Chemistry
University of Malaya
50603 Kuala Lumpur
Malaysia
;
data_I
_audit_creation_method     SHELXL97
_chemical_name_systematic
;
2-[(1,3-Benzothiazol-2-yl)iminomethyl]-6-methoxyphenol
;
_chemical_name_common     ?
_chemical_formula_moiety     'C15 H12 N2 O2 S'
_chemical_formula_sum     'C15 H12 N2 O2 S'
_chemical_formula_iupac     'C15 H12 N2 O2 S'
_chemical_formula_weight     284.33
_chemical_melting_point     ?
_symmetry_cell_setting     monoclinic
_symmetry_space_group_name_H-M     'P 21/c'
_symmetry_space_group_name_Hall     '-P 2ybc'
loop_
    _symmetry_equiv_pos_as_xyz
    'x, y, z'
    '-x, y+1/2, -z+1/2'
    '-x, -y, -z'
    'x, -y-1/2, z-1/2'
_cell_length_a     11.6697(11)
_cell_length_b     6.0250(6)
_cell_length_c     18.6441(18)
_cell_angle_alpha     90.00
_cell_angle_beta     94.3460(10)
_cell_angle_gamma     90.00
_cell_volume     1307.1(2)
_cell_formula_units_Z     4
_cell_measurement_reflns_used     2808
_cell_measurement_theta_min     2.70
_cell_measurement_theta_max     26.62
_cell_measurement_temperature     100(2)
_exptl_crystal_description     block
_exptl_crystal_colour     yellow
_exptl_crystal_size_max     0.20
_exptl_crystal_size_mid     0.16
_exptl_crystal_size_min     0.15
_exptl_crystal_density_diffrn     1.445
_exptl_crystal_density_meas     ?
_exptl_crystal_density_method     'not measured'
_exptl_crystal_F_000     592
_exptl_absorpt_coefficient_mu     0.250
_exptl_absorpt_correction_type     multi-scan
_exptl_absorpt_process_details     '(SADABS; Sheldrick, 1996)'
_exptl_absorpt_correction_T_min     0.6693
_exptl_absorpt_correction_T_max     0.7456
_exptl_special_details
;
;
_diffrn_ambient_temperature     100(2)
_diffrn_radiation_type     MoK\a
_diffrn_radiation_wavelength     0.71073
_diffrn_radiation_source     'fine-focus sealed tube'
_diffrn_radiation_monochromator     graphite
_diffrn_measurement_device_type     'Bruker SMART APEX'
_diffrn_measurement_method     '\f and \w scans'
_diffrn_detector_area_resol_mean     ?
_diffrn_reflns_number     15750
_diffrn_reflns_av_R_equivalents     0.0463
_diffrn_reflns_av_sigmaI/netI     0.0351
_diffrn_reflns_theta_min     2.19
_diffrn_reflns_theta_max     27.50
_diffrn_reflns_theta_full     27.50
_diffrn_measured_fraction_theta_max     0.997
_diffrn_measured_fraction_theta_full     0.997
_diffrn_reflns_limit_h_min     -15
_diffrn_reflns_limit_h_max     15
_diffrn_reflns_limit_k_min     -7
_diffrn_reflns_limit_k_max     7
_diffrn_reflns_limit_l_min     -23
_diffrn_reflns_limit_l_max     24
_diffrn_standards_number     0
_diffrn_standards_interval_count     0
_diffrn_standards_interval_time     0
_diffrn_standards_decay_%     0
_refine_special_details
;
Refinement of <i>F</i>^2^ against ALL reflections. The weighted <i>R</i>-factor
<i>wR</i> and goodness of fit <i>S</i> are based on <i>F</i>^2^, conventional
<i>R</i>-factors <i>R</i> are based on <i>F</i>, with <i>F</i> set to zero for
negative <i>F</i>^2^. The threshold expression of <i>F</i>^2^ >
2\s(<i>F</i>^2^) is used only for calculating <i>R</i>-factors(gt) <i>etc</i>.
and is not relevant to the choice of reflections for refinement.
<i>R</i>-factors based on <i>F</i>^2^ are statistically about twice as large
as those based on <i>F</i>, and <i>R</i>-factors based on ALL data will be
even larger.
;
_reflns_number_total     2983
_reflns_number_gt     2404
_reflns_threshold_expression     I>2\s(I)
_refine_ls_structure_factor_coef     Fsqd
_refine_ls_matrix_type     full
_refine_ls_R_factor_all     0.0488
_refine_ls_R_factor_gt     0.0364
_refine_ls_wR_factor_gt     0.0875
_refine_ls_wR_factor_ref     0.0953
_refine_ls_goodness_of_fit_ref     1.047
_refine_ls_restrained_S_all     1.047
_refine_ls_number_reflns     2983
_refine_ls_number_parameters     183
_refine_ls_number_restraints     0
_refine_ls_hydrogen_treatment     constr
_refine_ls_weighting_scheme     calc
_refine_ls_weighting_details
       'calc w = 1/[\s^2^(Fo^2^)+(0.0424P)^2^+0.3573P] where P=(Fo^2^+2Fc^2^)/3'
_atom_sites_solution_hydrogens     geom
_atom_sites_solution_primary     direct
_atom_sites_solution_secondary     difmap
_refine_ls_shift/su_max     0.001
_refine_ls_shift/su_mean     0.000
_refine_diff_density_max     0.241
_refine_diff_density_min     -0.264
_refine_ls_extinction_method     none
_refine_ls_extinction_coef     ?
loop_
    _atom_type_symbol
    _atom_type_description
    _atom_type_scat_dispersion_real
    _atom_type_scat_dispersion_imag
    _atom_type_scat_source
    'C' 'C' 0.0033 0.0016
                         'International Tables Vol C Tables 4.2.6.8 and 6.1.1.4'
    'H' 'H' 0.0000 0.0000
                         'International Tables Vol C Tables 4.2.6.8 and 6.1.1.4'
    'N' 'N' 0.0061 0.0033
                         'International Tables Vol C Tables 4.2.6.8 and 6.1.1.4'
    'O' 'O' 0.0106 0.0060
                         'International Tables Vol C Tables 4.2.6.8 and 6.1.1.4'
    'S' 'S' 0.1246 0.1234
                         'International Tables Vol C Tables 4.2.6.8 and 6.1.1.4'
_computing_data_collection     'SMART (Bruker, 2009)'
_computing_cell_refinement     'SAINT (Bruker, 2009)'
_computing_data_reduction     'SAINT (Bruker, 2009)'
_computing_structure_solution     'SHELXS97 (Sheldrick, 2008)'
_computing_structure_refinement     'SHELXL97 (Sheldrick, 2008)'
_computing_molecular_graphics
;
ORTEP-3 for Windows (Farrugia, 2012), QMol (Gans & Shalloway,
2001) and DIAMOND
(Brandenburg, 2006)
;
_computing_publication_material     'publCIF (Westrip, 2010)'
loop_
    _atom_site_type_symbol
    _atom_site_label
    _atom_site_fract_x
    _atom_site_fract_y
    _atom_site_fract_z
    _atom_site_U_iso_or_equiv
    _atom_site_adp_type
    _atom_site_calc_flag
    _atom_site_refinement_flags
    _atom_site_occupancy
    _atom_site_symmetry_multiplicity
    _atom_site_disorder_assembly
    _atom_site_disorder_group
    S S1 0.40036(3) -0.28845(7) 0.51769(2) 0.02579(13) Uani d . 1 1 . .
    O O1 0.38182(9) 0.30422(19) 0.37054(6) 0.0291(3) Uani d . 1 1 . .
    H H1O 0.3754 0.1918 0.3966 0.044 Uiso calc R 1 1 . .
    O O2 0.37477(10) 0.6591(2) 0.29096(6) 0.0319(3) Uani d . 1 1 . .
    N N1 0.17783(11) -0.3057(2) 0.49353(7) 0.0242(3) Uani d . 1 1 . .
    N N2 0.27272(11) -0.0044(2) 0.43688(7) 0.0233(3) Uani d . 1 1 . .
    C C1 0.32893(13) -0.5026(3) 0.55699(8) 0.0231(3) Uani d . 1 1 . .
    C C2 0.21017(13) -0.4851(3) 0.53783(8) 0.0232(3) Uani d . 1 1 . .
    C C3 0.13496(15) -0.6425(3) 0.56295(9) 0.0301(4) Uani d . 1 1 . .
    H H3 0.0549 -0.6355 0.5495 0.036 Uiso calc R 1 1 . .
    C C4 0.17954(16) -0.8081(3) 0.60766(10) 0.0335(4) Uani d . 1 1 . .
    H H4 0.1292 -0.9150 0.6257 0.040 Uiso calc R 1 1 . .
    C C5 0.29730(16) -0.8223(3) 0.62712(9) 0.0318(4) Uani d . 1 1 . .
    H H5 0.3253 -0.9383 0.6582 0.038 Uiso calc R 1 1 . .
    C C6 0.37344(15) -0.6718(3) 0.60217(9) 0.0278(4) Uani d . 1 1 . .
    H H6 0.4535 -0.6826 0.6152 0.033 Uiso calc R 1 1 . .
    C C7 0.26852(13) -0.1942(3) 0.47956(8) 0.0228(3) Uani d . 1 1 . .
    C C8 0.17759(14) 0.0866(3) 0.41305(8) 0.0241(3) Uani d . 1 1 . .
    H H8 0.1071 0.0233 0.4253 0.029 Uiso calc R 1 1 . .
    C C9 0.17491(13) 0.2822(3) 0.36818(8) 0.0225(3) Uani d . 1 1 . .
    C C10 0.27665(13) 0.3830(3) 0.34943(8) 0.0221(3) Uani d . 1 1 . .
    C C11 0.27064(14) 0.5760(3) 0.30645(8) 0.0235(3) Uani d . 1 1 . .
    C C12 0.16509(14) 0.6647(3) 0.28398(8) 0.0265(4) Uani d . 1 1 . .
    H H12 0.1612 0.7948 0.2551 0.032 Uiso calc R 1 1 . .
    C C13 0.06360(15) 0.5648(3) 0.30329(9) 0.0298(4) Uani d . 1 1 . .
    H H13 -0.0088 0.6272 0.2876 0.036 Uiso calc R 1 1 . .
    C C14 0.06870(14) 0.3774(3) 0.34480(9) 0.0274(4) Uani d . 1 1 . .
    H H14 -0.0004 0.3108 0.3580 0.033 Uiso calc R 1 1 . .
    C C15 0.37379(17) 0.8514(3) 0.24585(10) 0.0353(4) Uani d . 1 1 . .
    H H15A 0.3302 0.8193 0.2000 0.053 Uiso calc R 1 1 . .
    H H15B 0.4529 0.8914 0.2369 0.053 Uiso calc R 1 1 . .
    H H15C 0.3377 0.9751 0.2697 0.053 Uiso calc R 1 1 . .
loop_
    _atom_site_aniso_label
    _atom_site_aniso_U_11
    _atom_site_aniso_U_22
    _atom_site_aniso_U_33
    _atom_site_aniso_U_12
    _atom_site_aniso_U_13
    _atom_site_aniso_U_23
    S1 0.0245(2) 0.0231(2) 0.0297(2) 0.00138(16) 0.00111(16) 0.00382(17)
    O1 0.0241(6) 0.0283(7) 0.0344(7) 0.0017(5) -0.0005(5) 0.0084(5)
    O2 0.0308(6) 0.0303(7) 0.0348(7) -0.0024(5) 0.0041(5) 0.0105(5)
    N1 0.0272(7) 0.0211(7) 0.0243(7) 0.0006(5) 0.0013(5) 0.0008(5)
    N2 0.0280(7) 0.0181(7) 0.0234(7) 0.0004(5) 0.0006(5) 0.0010(5)
    C1 0.0289(8) 0.0202(8) 0.0208(7) 0.0005(6) 0.0047(6) -0.0015(6)
    C2 0.0293(8) 0.0198(8) 0.0206(7) 0.0020(6) 0.0036(6) -0.0013(6)
    C3 0.0318(9) 0.0286(9) 0.0307(9) -0.0012(7) 0.0065(7) 0.0018(7)
    C4 0.0412(10) 0.0267(9) 0.0342(9) -0.0031(8) 0.0122(8) 0.0049(7)
    C5 0.0466(11) 0.0239(9) 0.0257(9) 0.0065(8) 0.0075(8) 0.0051(7)
    C6 0.0327(9) 0.0264(9) 0.0244(8) 0.0060(7) 0.0027(7) 0.0016(7)
    C7 0.0263(8) 0.0210(8) 0.0209(8) 0.0015(6) 0.0008(6) -0.0021(6)
    C8 0.0259(8) 0.0223(8) 0.0242(8) -0.0028(6) 0.0018(6) -0.0014(6)
    C9 0.0272(8) 0.0201(8) 0.0199(7) 0.0001(6) 0.0000(6) -0.0018(6)
    C10 0.0251(8) 0.0212(8) 0.0197(7) 0.0016(6) -0.0006(6) -0.0028(6)
    C11 0.0293(8) 0.0209(8) 0.0203(7) -0.0023(6) 0.0019(6) -0.0015(6)
    C12 0.0345(9) 0.0226(8) 0.0218(8) 0.0028(7) -0.0014(7) 0.0024(6)
    C13 0.0288(9) 0.0290(9) 0.0310(9) 0.0046(7) -0.0028(7) 0.0028(7)
    C14 0.0254(8) 0.0260(9) 0.0305(9) -0.0013(7) 0.0003(7) 0.0009(7)
    C15 0.0453(11) 0.0259(9) 0.0356(10) -0.0051(8) 0.0092(8) 0.0063(8)
_geom_special_details
;
All s.u.'s (except the s.u. in the dihedral angle between two l.s. planes) are
estimated using the full covariance matrix. The cell s.u.'s are taken into
account individually in the estimation of s.u.'s in distances, angles and
torsion angles; correlations between s.u.'s in cell parameters are only used
when they are defined by crystal symmetry. An approximate (isotropic)
treatment of cell s.u.'s is used for estimating s.u.'s involving l.s. planes.
;
loop_
    _geom_bond_atom_site_label_1
    _geom_bond_atom_site_label_2
    _geom_bond_site_symmetry_2
    _geom_bond_distance
    _geom_bond_publ_flag
    S1 C1 . 1.7289(16) ?
    S1 C7 . 1.7404(16) ?
    O1 C10 . 1.3466(18) ?
    O1 H1O . 0.8400 ?
    O2 C11 . 1.3653(19) ?
    O2 C15 . 1.431(2) ?
    N1 C7 . 1.296(2) ?
    N1 C2 . 1.395(2) ?
    N2 C8 . 1.287(2) ?
    N2 C7 . 1.396(2) ?
    C1 C6 . 1.397(2) ?
    C1 C2 . 1.409(2) ?
    C2 C3 . 1.397(2) ?
    C3 C4 . 1.377(2) ?
    C3 H3 . 0.9500 ?
    C4 C5 . 1.397(3) ?
    C4 H4 . 0.9500 ?
    C5 C6 . 1.375(2) ?
    C5 H5 . 0.9500 ?
    C6 H6 . 0.9500 ?
    C8 C9 . 1.444(2) ?
    C8 H8 . 0.9500 ?
    C9 C10 . 1.401(2) ?
    C9 C14 . 1.405(2) ?
    C10 C11 . 1.411(2) ?
    C11 C12 . 1.378(2) ?
    C12 C13 . 1.400(2) ?
    C12 H12 . 0.9500 ?
    C13 C14 . 1.368(2) ?
    C13 H13 . 0.9500 ?
    C14 H14 . 0.9500 ?
    C15 H15A . 0.9800 ?
    C15 H15B . 0.9800 ?
    C15 H15C . 0.9800 ?
loop_
    _geom_angle_atom_site_label_1
    _geom_angle_atom_site_label_2
    _geom_angle_atom_site_label_3
    _geom_angle_site_symmetry_1
    _geom_angle_site_symmetry_3
    _geom_angle
    _geom_angle_publ_flag
    C1 S1 C7 . . 88.67(8) ?
    C10 O1 H1O . . 109.5 ?
    C11 O2 C15 . . 116.98(13) ?
    C7 N1 C2 . . 109.40(13) ?
    C8 N2 C7 . . 118.64(14) ?
    C6 C1 C2 . . 121.41(15) ?
    C6 C1 S1 . . 129.12(13) ?
    C2 C1 S1 . . 109.47(12) ?
    C3 C2 N1 . . 125.17(15) ?
    C3 C2 C1 . . 119.68(15) ?
    N1 C2 C1 . . 115.15(14) ?
    C4 C3 C2 . . 118.49(16) ?
    C4 C3 H3 . . 120.8 ?
    C2 C3 H3 . . 120.8 ?
    C3 C4 C5 . . 121.37(16) ?
    C3 C4 H4 . . 119.3 ?
    C5 C4 H4 . . 119.3 ?
    C6 C5 C4 . . 121.34(16) ?
    C6 C5 H5 . . 119.3 ?
    C4 C5 H5 . . 119.3 ?
    C5 C6 C1 . . 117.70(16) ?
    C5 C6 H6 . . 121.1 ?
    C1 C6 H6 . . 121.1 ?
    N1 C7 N2 . . 127.11(14) ?
    N1 C7 S1 . . 117.30(12) ?
    N2 C7 S1 . . 115.58(11) ?
    N2 C8 C9 . . 121.88(15) ?
    N2 C8 H8 . . 119.1 ?
    C9 C8 H8 . . 119.1 ?
    C10 C9 C14 . . 119.33(14) ?
    C10 C9 C8 . . 121.11(14) ?
    C14 C9 C8 . . 119.53(15) ?
    O1 C10 C9 . . 123.02(14) ?
    O1 C10 C11 . . 117.49(14) ?
    C9 C10 C11 . . 119.50(14) ?
    O2 C11 C12 . . 125.64(15) ?
    O2 C11 C10 . . 114.56(14) ?
    C12 C11 C10 . . 119.80(15) ?
    C11 C12 C13 . . 120.61(15) ?
    C11 C12 H12 . . 119.7 ?
    C13 C12 H12 . . 119.7 ?
    C14 C13 C12 . . 119.95(15) ?
    C14 C13 H13 . . 120.0 ?
    C12 C13 H13 . . 120.0 ?
    C13 C14 C9 . . 120.81(16) ?
    C13 C14 H14 . . 119.6 ?
    C9 C14 H14 . . 119.6 ?
    O2 C15 H15A . . 109.5 ?
    O2 C15 H15B . . 109.5 ?
    H15A C15 H15B . . 109.5 ?
    O2 C15 H15C . . 109.5 ?
    H15A C15 H15C . . 109.5 ?
    H15B C15 H15C . . 109.5 ?
loop_
    _geom_torsion_atom_site_label_1
    _geom_torsion_atom_site_label_2
    _geom_torsion_atom_site_label_3
    _geom_torsion_atom_site_label_4
    _geom_torsion_site_symmetry_1
    _geom_torsion_site_symmetry_2
    _geom_torsion_site_symmetry_3
    _geom_torsion_site_symmetry_4
    _geom_torsion
    _geom_torsion_publ_flag
    C7 S1 C1 C6 . . . . -179.01(16) ?
    C7 S1 C1 C2 . . . . 0.03(12) ?
    C7 N1 C2 C3 . . . . -179.18(15) ?
    C7 N1 C2 C1 . . . . 0.46(19) ?
    C6 C1 C2 C3 . . . . -1.5(2) ?
    S1 C1 C2 C3 . . . . 179.37(12) ?
    C6 C1 C2 N1 . . . . 178.85(14) ?
    S1 C1 C2 N1 . . . . -0.28(17) ?
    N1 C2 C3 C4 . . . . -178.67(15) ?
    C1 C2 C3 C4 . . . . 1.7(2) ?
    C2 C3 C4 C5 . . . . -0.9(3) ?
    C3 C4 C5 C6 . . . . -0.2(3) ?
    C4 C5 C6 C1 . . . . 0.5(2) ?
    C2 C1 C6 C5 . . . . 0.4(2) ?
    S1 C1 C6 C5 . . . . 179.32(13) ?
    C2 N1 C7 N2 . . . . 179.60(14) ?
    C2 N1 C7 S1 . . . . -0.44(17) ?
    C8 N2 C7 N1 . . . . 6.8(2) ?
    C8 N2 C7 S1 . . . . -173.12(12) ?
    C1 S1 C7 N1 . . . . 0.25(13) ?
    C1 S1 C7 N2 . . . . -179.79(12) ?
    C7 N2 C8 C9 . . . . -179.54(13) ?
    N2 C8 C9 C10 . . . . -0.8(2) ?
    N2 C8 C9 C14 . . . . -178.75(15) ?
    C14 C9 C10 O1 . . . . 179.00(14) ?
    C8 C9 C10 O1 . . . . 1.1(2) ?
    C14 C9 C10 C11 . . . . -1.1(2) ?
    C8 C9 C10 C11 . . . . -178.97(14) ?
    C15 O2 C11 C12 . . . . -1.8(2) ?
    C15 O2 C11 C10 . . . . 178.31(14) ?
    O1 C10 C11 O2 . . . . 0.5(2) ?
    C9 C10 C11 O2 . . . . -179.46(13) ?
    O1 C10 C11 C12 . . . . -179.39(14) ?
    C9 C10 C11 C12 . . . . 0.7(2) ?
    O2 C11 C12 C13 . . . . -179.97(15) ?
    C10 C11 C12 C13 . . . . -0.1(2) ?
    C11 C12 C13 C14 . . . . 0.0(3) ?
    C12 C13 C14 C9 . . . . -0.4(3) ?
    C10 C9 C14 C13 . . . . 0.9(2) ?
    C8 C9 C14 C13 . . . . 178.87(15) ?
loop_
    _geom_hbond_atom_site_label_D
    _geom_hbond_atom_site_label_H
    _geom_hbond_atom_site_label_A
    _geom_hbond_site_symmetry_A
    _geom_hbond_distance_DH
    _geom_hbond_distance_HA
    _geom_hbond_distance_DA
    _geom_hbond_angle_DHA
    O1 H1O N2 . 0.84 1.88 2.6167(17) 146
    C6 H6 O2 3_656 0.95 2.56 3.424(2) 151
_iucr_refine_instructions_details
;
TITL Nadiah4598
CELL  0.71073  11.6697   6.0250  18.6441   90.000   94.346   90.000
ZERR     4.00   0.0011   0.0006   0.0018    0.000    0.001    0.000
LATT   1
SYMM  - X, 1/2 + Y, 1/2 - Z
SFAC  C    H    N    O    S
UNIT  60   48   8    8    4
MERG   2
FMAP   2
PLAN    5
ACTA   55
OMIT -3 55
BOND   $H
TEMP  -173
CONF
L.S.  12
WGHT    0.042400    0.357300
FVAR       0.15634
S1    5    0.400362   -0.288446    0.517690    11.00000    0.02447    0.02306 =
         0.02970    0.00382    0.00111    0.00138
O1    4    0.381824    0.304216    0.370538    11.00000    0.02406    0.02829 =
         0.03441    0.00839   -0.00049    0.00172
AFIX 147
H1    2    0.375353    0.191828    0.396585    11.00000   -1.50000
AFIX   0
O2    4    0.374773    0.659150    0.290958    11.00000    0.03084    0.03028 =
         0.03475    0.01052    0.00411   -0.00240
N1    3    0.177832   -0.305742    0.493531    11.00000    0.02725    0.02107 =
         0.02433    0.00082    0.00130    0.00063
N2    3    0.272716   -0.004427    0.436877    11.00000    0.02804    0.01813 =
         0.02344    0.00100    0.00059    0.00042
C1    1    0.328932   -0.502595    0.556992    11.00000    0.02889    0.02015 =
         0.02082   -0.00152    0.00474    0.00048
C2    1    0.210169   -0.485084    0.537832    11.00000    0.02934    0.01981 =
         0.02063   -0.00131    0.00357    0.00199
C3    1    0.134962   -0.642532    0.562951    11.00000    0.03176    0.02860 =
         0.03067    0.00180    0.00645   -0.00125
AFIX  43
H3    2    0.054885   -0.635478    0.549488    11.00000   -1.20000
AFIX   0
C4    1    0.179542   -0.808149    0.607663    11.00000    0.04115    0.02674 =
         0.03417    0.00487    0.01219   -0.00307
AFIX  43
H4    2    0.129180   -0.915021    0.625660    11.00000   -1.20000
AFIX   0
C5    1    0.297303   -0.822308    0.627116    11.00000    0.04661    0.02387 =
         0.02569    0.00507    0.00751    0.00645
AFIX  43
H5    2    0.325341   -0.938258    0.658214    11.00000   -1.20000
AFIX   0
C6    1    0.373441   -0.671833    0.602166    11.00000    0.03271    0.02638 =
         0.02436    0.00157    0.00269    0.00602
AFIX  43
H6    2    0.453543   -0.682552    0.615189    11.00000   -1.20000
AFIX   0
C7    1    0.268516   -0.194230    0.479562    11.00000    0.02630    0.02101 =
         0.02087   -0.00210    0.00077    0.00146
C8    1    0.177592    0.086603    0.413048    11.00000    0.02587    0.02228 =
         0.02420   -0.00135    0.00182   -0.00279
AFIX  43
H8    2    0.107119    0.023343    0.425322    11.00000   -1.20000
AFIX   0
C9    1    0.174907    0.282195    0.368177    11.00000    0.02715    0.02014 =
         0.01991   -0.00181    0.00002    0.00015
C10   1    0.276653    0.383031    0.349430    11.00000    0.02509    0.02123 =
         0.01965   -0.00276   -0.00061    0.00158
C11   1    0.270645    0.576047    0.306453    11.00000    0.02925    0.02087 =
         0.02035   -0.00150    0.00188   -0.00231
C12   1    0.165094    0.664728    0.283977    11.00000    0.03450    0.02262 =
         0.02178    0.00242   -0.00136    0.00280
AFIX  43
H12   2    0.161194    0.794842    0.255114    11.00000   -1.20000
AFIX   0
C13   1    0.063603    0.564825    0.303290    11.00000    0.02878    0.02901 =
         0.03095    0.00281   -0.00282    0.00464
AFIX  43
H13   2   -0.008762    0.627158    0.287578    11.00000   -1.20000
AFIX   0
C14   1    0.068697    0.377408    0.344799    11.00000    0.02544    0.02601 =
         0.03049    0.00094    0.00027   -0.00125
AFIX  43
H14   2   -0.000440    0.310796    0.357983    11.00000   -1.20000
AFIX   0
C15   1    0.373794    0.851391    0.245845    11.00000    0.04534    0.02592 =
         0.03560    0.00633    0.00920   -0.00511
AFIX 137
H15A  2    0.330191    0.819316    0.200017    11.00000   -1.50000
H15B  2    0.452854    0.891369    0.236896    11.00000   -1.50000
H15C  2    0.337666    0.975145    0.269727    11.00000   -1.50000
HKLF    4
REM  Nadiah4598
REM R1 =  0.0364 for   2404 Fo > 4sig(Fo)  and  0.0488 for all   2983 data
REM    183 parameters refined using      0 restraints
END
WGHT      0.0358      0.4235
REM Highest difference peak  0.241,  deepest hole -0.264,  1-sigma level  0.049
Q1    1   0.1781  0.2215  0.4007  11.00000  0.05    0.24
Q2    1   0.2727 -0.5057  0.5529  11.00000  0.05    0.23
Q3    1   0.3354  0.0554  0.4347  11.00000  0.05    0.23
Q4    1   0.3576 -0.6358  0.5622  11.00000  0.05    0.23
Q5    1   0.3319 -0.2131  0.5005  11.00000  0.05    0.21
;
