# Supplementary material for: 2-[(1,3-Benzo­thia­zol-2-yl)imino­meth­yl]-6-meth­oxy­phenol: a new monoclinic polymorph
Source: Acta Crystallogr Sect E Struct Rep Online. 2013 Jul 20;69(Pt 8):o1273. doi: 10.1107/S1600536813019387 (PMC3793768; doi:10.1107/S1600536813019387)
Supplement: Supplementary file 2 [file e-69-o1273-Isup2.hkl]

#
# h,k,l, Fc-squared, Fo-squared, sigma(Fo-squared) and status flag
#
data_I
_shelx_title ' Nadiah4598'
_shelx_refln_list_code          4
_shelx_F_calc_maximum      205.55
_exptl_crystal_F_000       592.00
_reflns_d_resolution_high  0.7697
 
loop_
 _symmetry_equiv_pos_as_xyz
 'x, y, z'
 '-x, y+1/2, -z+1/2'
 '-x, -y, -z'
 'x, -y-1/2, z-1/2'
 
_cell_length_a    11.6697
_cell_length_b     6.0250
_cell_length_c    18.6441
_cell_angle_alpha  90.000
_cell_angle_beta   94.346
_cell_angle_gamma  90.000
 
_shelx_F_squared_multiplier     1.000
 
loop_
 _refln_index_h
 _refln_index_k
 _refln_index_l
 _refln_F_squared_calc
 _refln_F_squared_meas
 _refln_F_squared_sigma
 _refln_observed_status
   2   0   0    19810.12    18371.65    504.76 o
   3   0   0     1508.15     1448.79     25.40 o
   4   0   0     9009.80     8760.83    202.93 o
   5   0   0     5087.70     4867.85     79.87 o
   6   0   0       50.16       30.31      3.55 o
   7   0   0       48.49       32.76      4.04 o
   8   0   0       63.22       82.63      9.93 o
   9   0   0     7480.23     7499.96    124.95 o
  10   0   0      347.72      336.74     56.46 o
  11   0   0      466.66      472.52     35.59 o
  12   0   0        0.50       -1.94      3.94 o
  13   0   0       17.23        1.83      5.76 o
  14   0   0      120.24      113.15     16.30 o
  15   0   0      268.95      253.95     24.80 o
   1   1   0       36.34       38.86      1.60 o
   2   1   0     3607.80     3601.49     36.17 o
   3   1   0      495.53      506.85      7.34 o
   4   1   0      757.92      753.77     10.17 o
   5   1   0      125.34      131.64      4.11 o
   6   1   0      439.20      425.77      7.74 o
   7   1   0     1014.85     1086.76     15.88 o
   8   1   0      425.52      393.25      8.22 o
   9   1   0       31.65       25.59      3.38 o
  10   1   0        1.07       -1.95      2.48 o
  11   1   0        6.06       11.86      4.82 o
  12   1   0       86.03       86.60     10.27 o
  13   1   0      267.81      270.00     16.80 o
  14   1   0      102.60      105.44     11.44 o
   0   2   0     5897.18     5837.02    109.28 o
   1   2   0     2300.53     2158.26     23.30 o
   2   2   0      238.83      256.86      5.15 o
   3   2   0       96.95      147.31      4.46 o
   4   2   0     5587.47     5738.07     58.39 o
   5   2   0     5200.14     5468.72     56.51 o
   6   2   0        0.93       12.69      2.21 o
   7   2   0      107.88       97.84      4.83 o
   8   2   0      295.07      302.72      7.73 o
   9   2   0     1460.27     1359.68     20.73 o
  10   2   0      395.31      405.22     11.68 o
  11   2   0        0.33        2.36      3.43 o
  12   2   0        9.78       17.09      5.76 o
  13   2   0      136.38      135.65     12.11 o
  14   2   0      279.93      305.81     18.61 o
   1   3   0      123.18      131.44      4.64 o
   2   3   0        3.17        2.11      1.61 o
   3   3   0      223.06      241.41      6.05 o
   4   3   0      212.14      195.65      6.17 o
   5   3   0        0.15        0.86      1.91 o
   6   3   0        8.78       15.42      2.71 o
   7   3   0      125.23      120.50      6.35 o
   8   3   0      338.09      333.40      8.77 o
   9   3   0      152.37      152.05      7.34 o
  10   3   0       15.56       19.06      4.30 o
  11   3   0       12.35       14.42      4.48 o
  12   3   0       46.06       56.80      8.37 o
  13   3   0      132.93      127.68     11.90 o
   0   4   0        0.57        1.25      5.73 o
   1   4   0      291.35      296.76      7.53 o
   2   4   0      108.45      122.59      5.35 o
   3   4   0        0.02       -1.28      2.05 o
   4   4   0       43.89       52.79      4.07 o
   5   4   0      233.03      237.97     10.43 o
   6   4   0       13.81       16.04      3.22 o
   7   4   0        6.47        6.03      2.61 o
   8   4   0       52.44       44.61      4.74 o
   9   4   0       46.30       42.71      4.54 o
  10   4   0      184.15      202.00     11.51 o
  11   4   0      121.13      117.41     10.80 o
  12   4   0       59.45       56.48      8.77 o
   1   5   0       83.61       88.21      5.74 o
   2   5   0        0.12        1.89      2.56 o
   3   5   0       13.42       12.86      3.05 o
   4   5   0      159.38      173.07      7.36 o
   5   5   0      412.62      426.51     16.81 o
   6   5   0       39.62       34.58      4.62 o
   7   5   0      116.59      110.19      7.84 o
   8   5   0       41.94       40.41      5.85 o
   9   5   0       34.87       32.26      4.96 o
  10   5   0       11.23       22.64      7.09 o
  11   5   0        7.43        7.20      8.24 o
   0   6   0      878.89      874.18     35.68 o
   1   6   0      116.19      117.78     29.35 o
   2   6   0      230.08      234.50     16.91 o
   3   6   0       72.28       65.69      8.63 o
   4   6   0      135.57      141.75     12.10 o
   5   6   0       27.94       27.44      9.15 o
   6   6   0       84.65       76.70      9.54 o
   7   6   0        8.55       13.04      5.96 o
   8   6   0       66.83       61.36      8.73 o
   9   6   0        5.08       -1.81      7.26 o
   1   7   0      109.59       75.55     15.41 o
   2   7   0       93.79       98.51     11.28 o
   3   7   0        7.62        2.03      8.03 o
   4   7   0       14.98       19.73      6.89 o
   5   7   0       14.64        9.78      7.20 o
   6   7   0        3.48       -2.26      5.79 o
 -15   1   1       37.53       39.02     11.77 o
 -14   1   1        3.46        0.73      5.75 o
 -13   1   1      131.54      126.47     11.69 o
 -12   1   1        0.21        2.48      4.34 o
 -11   1   1       66.37       65.02      6.77 o
 -10   1   1      410.53      417.29     11.75 o
  -9   1   1       38.25       39.29      3.98 o
  -8   1   1      141.12      149.71      5.64 o
  -7   1   1      260.81      246.11      6.40 o
  -6   1   1        5.19        3.06      1.34 o
  -5   1   1        7.91        1.95      1.27 o
  -4   1   1     3306.89     3323.34     34.53 o
  -3   1   1       41.78       27.59      2.11 o
  -2   1   1       26.07       31.95      1.99 o
  -1   1   1     1193.16     1210.61     13.90 o
   0   1   1     4552.64     4499.60     46.71 o
   1   1   1      417.53      423.70      6.42 o
   2   1   1      933.53      933.01     11.04 o
   3   1   1      372.77      379.58      6.07 o
   4   1   1       73.88       79.98      3.17 o
   5   1   1     1673.27     1837.50     22.56 o
   6   1   1        5.43        6.61      1.58 o
   7   1   1      507.48      565.83      9.75 o
   8   1   1      121.41      127.52      5.36 o
   9   1   1        0.18        2.86      2.11 o
  10   1   1      153.88      143.67      7.73 o
  11   1   1      303.19      285.39     15.53 o
  12   1   1       27.32       34.35      6.80 o
  13   1   1        3.65        5.51      5.05 o
  14   1   1        0.19        7.88      5.66 o
 -14   2   1        2.54        4.05      5.67 o
 -13   2   1      204.22      219.44     15.02 o
 -12   2   1        0.72        6.17      5.01 o
 -11   2   1       13.63       14.71      3.94 o
 -10   2   1       91.47       88.33      7.19 o
  -9   2   1      447.72      444.47      9.80 o
  -8   2   1      233.24      213.60      8.37 o
  -7   2   1      145.74      145.22      5.79 o
  -6   2   1      541.73      630.12     10.65 o
  -5   2   1        1.73        1.21      1.60 o
  -4   2   1     1903.18     2024.82     23.40 o
  -3   2   1      301.87      333.27      6.28 o
  -2   2   1       36.75       48.07      2.52 o
  -1   2   1      754.64      763.91     10.55 o
   0   2   1        4.40        6.49      4.14 o
   1   2   1        6.91        5.73      1.28 o
   2   2   1       15.72       14.83      1.86 o
   3   2   1      181.91      171.16      4.60 o
   4   2   1      550.63      528.77      8.82 o
   5   2   1      429.90      478.58      8.71 o
   6   2   1       49.08       44.05      3.23 o
   7   2   1      185.84      194.60      6.57 o
   8   2   1        6.27        3.54      2.18 o
   9   2   1      383.53      417.67      9.53 o
  10   2   1       58.94       50.76      5.20 o
  11   2   1        5.55        8.63      4.71 o
  12   2   1       18.29       15.06      5.58 o
  13   2   1      202.32      194.45     14.30 o
  14   2   1        0.49        4.65      5.79 o
 -13   3   1       16.67       26.52      7.16 o
 -12   3   1       10.16       13.78      9.33 o
 -11   3   1        2.83       -1.19      3.42 o
 -10   3   1      417.52      430.41     12.72 o
  -9   3   1      585.09      555.66     12.72 o
  -8   3   1      153.62      179.07      7.28 o
  -7   3   1        5.54        7.25      2.53 o
  -6   3   1      402.43      392.74      8.77 o
  -5   3   1     1462.01     1504.94     19.96 o
  -4   3   1     1661.38     1787.32     23.77 o
  -3   3   1      108.69      102.88      4.85 o
  -2   3   1      303.92      322.84      6.61 o
  -1   3   1     3196.56     3326.42     38.05 o
   0   3   1     2720.99     2811.26     35.09 o
   1   3   1      525.61      598.73     10.57 o
   2   3   1      334.55      374.29      7.32 o
   3   3   1       54.45       72.93      3.80 o
   4   3   1     1885.20     2019.71     24.57 o
   5   3   1      419.00      424.60      8.90 o
   6   3   1      189.73      185.42      6.90 o
   7   3   1      269.21      262.87      8.07 o
   8   3   1      778.97      799.45     14.20 o
   9   3   1     1282.24     1273.25     20.86 o
  10   3   1       32.73       22.89      3.80 o
  11   3   1        1.56       -0.52      4.15 o
  12   3   1        1.96        4.79      4.81 o
  13   3   1       64.36       72.33      9.66 o
 -13   4   1      180.88      181.07     36.82 o
 -12   4   1      122.10      116.50     11.18 o
 -11   4   1        6.63       10.96      4.65 o
 -10   4   1        0.28       -0.30      3.38 o
  -9   4   1       36.15       38.96      4.72 o
  -8   4   1      464.47      472.57     11.16 o
  -7   4   1       14.68        9.40      2.92 o
  -6   4   1      138.39      133.19      6.42 o
  -5   4   1       18.10       16.81      3.28 o
  -4   4   1      427.02      437.55      9.41 o
  -3   4   1      103.60       99.58      5.02 o
  -2   4   1       41.13       40.38      3.36 o
  -1   4   1        0.05        0.13      1.71 o
   0   4   1      521.26      558.81     10.56 o
   1   4   1       66.42       54.85      3.72 o
   2   4   1      414.62      412.52     11.54 o
   3   4   1      332.57      311.50      8.23 o
   4   4   1       90.94       89.60      5.02 o
   5   4   1       21.13       18.61      3.11 o
   6   4   1        0.20       -3.30      2.20 o
   7   4   1        0.12        0.02      2.42 o
   8   4   1       39.12       46.94      4.51 o
   9   4   1      809.12      809.98     16.62 o
  10   4   1       84.04       76.61      8.01 o
  11   4   1       61.42       69.31      8.77 o
  12   4   1       64.86       91.14     10.60 o
 -11   5   1      203.75      200.97     27.21 o
 -10   5   1      293.75      328.23     19.86 o
  -9   5   1        9.93       12.32      4.80 o
  -8   5   1       12.42       11.60      4.01 o
  -7   5   1      453.59      449.38     16.95 o
  -6   5   1        0.08        4.59      3.50 o
  -5   5   1     4023.92     4041.85     61.96 o
  -4   5   1      349.64      353.58     16.64 o
  -3   5   1       87.93       95.81      8.29 o
  -2   5   1       17.74       19.31      4.12 o
  -1   5   1      371.61      338.67     22.55 o
   0   5   1      786.48      809.16     18.34 o
   1   5   1      446.68      466.82     12.36 o
   2   5   1      192.00      211.66     11.87 o
   3   5   1        0.80        2.80      2.65 o
   4   5   1     3039.40     3156.59     37.95 o
   5   5   1      630.82      636.63     12.89 o
   6   5   1      216.10      244.54     10.96 o
   7   5   1        2.67        1.22      3.09 o
   8   5   1        2.60       -0.07      3.23 o
   9   5   1       25.59       33.99      7.67 o
  10   5   1      222.59      247.85     15.32 o
  11   5   1       66.64       88.85     11.87 o
  -9   6   1      150.22      169.04     45.82 o
  -8   6   1       78.48       84.69      9.79 o
  -7   6   1      109.92      118.86     11.38 o
  -6   6   1        0.12        0.77      4.87 o
  -5   6   1      117.22       98.07     10.20 o
  -4   6   1       16.64       24.87      6.39 o
  -3   6   1      571.06      558.55     20.90 o
  -2   6   1        0.18        0.64      4.38 o
  -1   6   1      390.71      424.00     21.61 o
   0   6   1       12.34        8.89      4.70 o
   1   6   1      135.72      136.05     11.39 o
   2   6   1       63.77       84.87      9.67 o
   3   6   1       79.65       87.67      9.70 o
   4   6   1      359.63      363.64     20.53 o
   5   6   1      126.99      146.04     13.46 o
   6   6   1      251.33      250.08     15.72 o
   7   6   1        7.19        6.80      5.36 o
   8   6   1      172.74      198.34     14.34 o
   9   6   1      149.26      167.41     13.46 o
  -6   7   1      185.82      189.93     15.31 o
  -5   7   1      157.93      170.67     20.14 o
  -4   7   1       92.65       95.61     11.02 o
  -3   7   1       44.90       47.21      8.67 o
  -2   7   1       53.16       54.60      8.91 o
  -1   7   1      412.47      419.15     25.03 o
   0   7   1       63.72       31.51     11.99 o
   1   7   1       20.22       20.88      7.55 o
   2   7   1       27.52       20.84      6.70 o
   3   7   1        9.42        2.21      5.63 o
   4   7   1       13.84       15.04      6.59 o
   5   7   1      150.10      165.58     14.29 o
   6   7   1      151.69      152.56     14.19 o
 -15   0   2      342.79      410.28     31.65 o
 -14   0   2      198.31      213.25     23.32 o
 -13   0   2       51.85       61.79     12.09 o
 -12   0   2        1.93       -1.11      4.06 o
 -11   0   2       62.58       62.29      8.23 o
 -10   0   2     4674.85     4630.69     86.08 o
  -9   0   2       94.72       84.89      8.62 o
  -8   0   2      681.63      651.16     14.84 o
  -7   0   2     1577.92     1582.16     30.83 o
  -6   0   2      829.52      703.62     14.16 o
  -5   0   2       33.03       14.67      2.91 o
  -4   0   2      163.75      162.44      4.58 o
  -3   0   2     1318.14     1267.03     24.15 o
  -2   0   2     5726.72     5753.29    113.10 o
  -1   0   2     5019.09     4660.20     68.26 o
   0   0   2     4176.93     4091.92     78.68 o
   1   0   2      636.85      648.89     15.19 o
   2   0   2      604.09      630.34     14.10 o
   3   0   2     1779.89     1658.53     25.35 o
   4   0   2      118.39      102.78      4.30 o
   5   0   2     3533.67     3650.08     53.72 o
   6   0   2        0.13        1.81      2.01 o
   7   0   2      157.12      122.82      6.56 o
   8   0   2      263.21      240.34     13.05 o
   9   0   2        1.40        2.80      2.81 o
  10   0   2      170.73      177.89     11.91 o
  11   0   2      712.45      629.21     41.32 o
  12   0   2      407.37      408.23     57.48 o
  13   0   2       95.07      102.22     23.93 o
  14   0   2      218.56      220.66     33.55 o
 -15   1   2        3.84        0.11      7.75 o
 -14   1   2       73.47       84.38     10.36 o
 -13   1   2      279.59      259.87     16.07 o
 -12   1   2      208.80      191.22     10.08 o
 -11   1   2       56.15       57.55      5.80 o
 -10   1   2       22.03       21.94      4.05 o
  -9   1   2      285.81      291.90     10.94 o
  -8   1   2      687.60      659.48     10.99 o
  -7   1   2      128.65      134.30      4.70 o
  -6   1   2      275.43      267.22     10.00 o
  -5   1   2       79.37       81.76      3.67 o
  -4   1   2      199.06      199.10      4.67 o
  -3   1   2       57.75       50.33      2.79 o
  -2   1   2     2065.29     1941.76     25.23 o
  -1   1   2      102.27      107.02      2.40 o
   0   1   2       46.18       49.21      2.30 o
   1   1   2        1.24        0.94      1.07 o
   2   1   2       10.82        7.72      1.25 o
   3   1   2        1.40        5.63      1.75 o
   4   1   2      733.55      678.93     10.35 o
   5   1   2     2862.65     2957.24     31.90 o
   6   1   2      110.72      123.95      4.51 o
   7   1   2      641.39      655.55     10.73 o
   8   1   2      554.93      534.29      9.94 o
   9   1   2     1225.63     1262.46     18.10 o
  10   1   2      111.39      120.12      8.15 o
  11   1   2       48.12       59.33      9.51 o
  12   1   2        6.07        6.58      4.90 o
  13   1   2      420.46      425.39     24.54 o
  14   1   2      351.49      389.15     20.93 o
 -14   2   2      197.93      230.89     16.01 o
 -13   2   2        3.46       -3.66      4.37 o
 -12   2   2       96.42       93.43      8.45 o
 -11   2   2       69.90       76.35      7.29 o
 -10   2   2       50.13       51.72      5.27 o
  -9   2   2      822.71      833.53     17.19 o
  -8   2   2      278.39      271.02      7.62 o
  -7   2   2      113.69      118.99      7.33 o
  -6   2   2     2190.54     2277.70     26.86 o
  -5   2   2     1939.81     1984.00     23.47 o
  -4   2   2        8.10        3.27      2.29 o
  -3   2   2       74.75       89.71      3.58 o
  -2   2   2      985.33      959.05     12.90 o
  -1   2   2       25.39       23.01      1.63 o
   0   2   2      544.63      523.12      7.44 o
   1   2   2      577.63      522.49     12.07 o
   2   2   2      306.78      332.12      6.04 o
   3   2   2      131.56      125.49      4.28 o
   4   2   2      876.48      945.54     13.09 o
   5   2   2        5.23       18.71      2.38 o
   6   2   2      127.46      125.73      6.05 o
   7   2   2      368.11      389.67      8.47 o
   8   2   2       98.89      107.96      5.46 o
   9   2   2      392.13      380.82      9.13 o
  10   2   2      303.55      279.34     12.00 o
  11   2   2       74.96       76.34      9.92 o
  12   2   2       30.83       28.52      6.35 o
  13   2   2        6.97        5.69      5.61 o
  14   2   2        8.63       14.27      6.72 o
 -14   3   2       19.94       16.44     13.71 o
 -13   3   2       48.61       54.71     11.22 o
 -12   3   2       24.60       22.14      5.43 o
 -11   3   2       77.54       73.03      6.78 o
 -10   3   2      106.58      104.57      7.44 o
  -9   3   2       12.13       11.22      3.11 o
  -8   3   2      140.23      139.99      7.08 o
  -7   3   2      299.12      292.10     13.22 o
  -6   3   2      303.96      285.34      8.27 o
  -5   3   2       82.56       93.01      4.76 o
  -4   3   2        0.40       -0.66      2.11 o
  -3   3   2      242.09      260.23      6.15 o
  -2   3   2      753.19      744.25     11.67 o
  -1   3   2     2506.42     2623.50     29.01 o
   0   3   2       99.06      104.18      3.90 o
   1   3   2      897.08      999.93     14.25 o
   2   3   2       86.42       67.57      5.03 o
   3   3   2     1093.23     1063.79     14.81 o
   4   3   2      788.21      811.89     12.67 o
   5   3   2       69.27       65.88      4.12 o
   6   3   2       36.47       37.08      3.50 o
   7   3   2      206.62      203.63      8.09 o
   8   3   2     1153.09     1129.53     17.74 o
   9   3   2       97.87      110.51      6.13 o
  10   3   2       76.22       63.02      6.02 o
  11   3   2        6.76        4.15      4.61 o
  12   3   2       53.84       63.85      8.69 o
  13   3   2      153.65      148.74     12.94 o
 -13   4   2        5.81       13.91     12.89 o
 -12   4   2        1.43       -2.07      6.85 o
 -11   4   2        9.99       20.21      4.85 o
 -10   4   2       54.88       59.43      6.85 o
  -9   4   2      471.24      447.92     11.95 o
  -8   4   2        0.08       -1.71      2.41 o
  -7   4   2        0.83        1.77      2.48 o
  -6   4   2       32.12       33.10      3.83 o
  -5   4   2      465.15      469.42     10.08 o
  -4   4   2        9.44        3.32      2.48 o
  -3   4   2      432.77      394.27      8.54 o
  -2   4   2      257.14      256.68      7.23 o
  -1   4   2      221.08      207.73     11.03 o
   0   4   2     2776.00     2863.61     32.73 o
   1   4   2      840.56      876.67     14.16 o
   2   4   2       87.42      105.06      4.99 o
   3   4   2      239.44      246.40      8.20 o
   4   4   2      188.02      180.46      6.94 o
   5   4   2      101.02       92.22      5.33 o
   6   4   2      407.29      397.29     11.50 o
   7   4   2       33.69       38.48      4.08 o
   8   4   2       47.35       46.82      4.89 o
   9   4   2       25.30       26.42      4.01 o
  10   4   2      109.89      114.88      8.85 o
  11   4   2       18.48        8.10      5.34 o
  12   4   2       20.65       11.61      6.13 o
 -11   5   2       44.30       51.74      8.30 o
 -10   5   2       11.94       16.71      6.07 o
  -9   5   2       31.83       34.10      6.11 o
  -8   5   2        3.46        1.91      4.00 o
  -7   5   2      163.77      200.73     14.94 o
  -6   5   2        0.17       -0.16      3.30 o
  -5   5   2      887.30      897.34     22.02 o
  -4   5   2        2.63       -2.18      3.01 o
  -3   5   2      602.49      630.80     15.23 o
  -2   5   2       72.71       78.72      6.98 o
  -1   5   2      364.25      382.52     12.04 o
   0   5   2      160.18      153.23      8.28 o
   1   5   2       98.63       97.36      6.74 o
   2   5   2      446.75      438.67     12.11 o
   3   5   2       41.33       40.09      5.01 o
   4   5   2      805.64      807.12     21.60 o
   5   5   2       16.58       15.20      3.71 o
   6   5   2      516.52      513.16     12.78 o
   7   5   2       53.78       64.25      5.81 o
   8   5   2       60.90       59.28      6.30 o
   9   5   2        7.66        5.65      4.22 o
  10   5   2       17.61       28.28     12.14 o
  11   5   2       55.59       64.44     13.01 o
  -9   6   2        9.28       12.47      8.26 o
  -8   6   2       18.75       27.19      7.19 o
  -7   6   2      150.93      157.95     12.93 o
  -6   6   2       18.84       17.23      5.85 o
  -5   6   2      238.73      265.05     15.94 o
  -4   6   2      255.59      265.11     16.12 o
  -3   6   2        4.33        7.26      5.14 o
  -2   6   2       46.45       49.87      9.13 o
  -1   6   2      380.92      409.72     18.87 o
   0   6   2       91.69       86.73      9.29 o
   1   6   2       57.65       41.99      7.44 o
   2   6   2      289.16      266.16     18.05 o
   3   6   2       33.36       42.31      7.38 o
   4   6   2      175.14      158.62     12.42 o
   5   6   2       72.19       77.76      9.86 o
   6   6   2       21.77       30.79      7.12 o
   7   6   2       54.53       51.21      8.39 o
   8   6   2        7.08       17.75      6.33 o
   9   6   2       44.42       48.75      9.72 o
  -6   7   2        3.26       -2.66      5.65 o
  -5   7   2        0.05        3.36      5.61 o
  -4   7   2       11.11        9.69      6.16 o
  -3   7   2       33.45       33.82      7.51 o
  -2   7   2       37.07       19.06     11.16 o
  -1   7   2       30.36       25.18      6.83 o
   0   7   2      269.36      274.79     17.49 o
   1   7   2        0.60        0.22      5.18 o
   2   7   2       93.04       77.24     11.54 o
   3   7   2       61.82       46.05     10.33 o
   4   7   2       19.46       26.02      7.35 o
   5   7   2       47.26       35.29      8.35 o
   6   7   2       17.85       14.24      7.59 o
 -15   1   3        2.70        7.05      8.73 o
 -14   1   3      184.28      201.85     14.96 o
 -13   1   3        1.64        4.04      4.92 o
 -12   1   3       13.48       11.98      3.89 o
 -11   1   3      403.18      373.64     13.39 o
 -10   1   3       76.94       79.31      6.95 o
  -9   1   3      658.43      642.54     14.55 o
  -8   1   3        9.58       10.24      2.08 o
  -7   1   3        3.58        2.61      1.54 o
  -6   1   3      616.63      733.84     11.95 o
  -5   1   3      498.01      541.26      8.46 o
  -4   1   3      191.83      178.22      5.31 o
  -3   1   3     1898.59     1902.35     22.02 o
  -2   1   3       63.12       56.08      3.65 o
  -1   1   3     3437.88     3504.46     40.28 o
   0   1   3     1613.16     1604.61     18.02 o
   1   1   3     7113.04     7120.19     73.59 o
   2   1   3      246.42      217.87      7.29 o
   3   1   3      368.17      354.71      6.21 o
   4   1   3      370.46      457.04      7.72 o
   5   1   3      528.97      635.85     10.11 o
   6   1   3      620.76      688.70     11.13 o
   7   1   3        2.75        2.28      1.76 o
   8   1   3      201.31      204.11      6.54 o
   9   1   3      467.64      466.64     12.87 o
  10   1   3      296.31      325.17     14.12 o
  11   1   3      176.64      150.90     15.03 o
  12   1   3        0.00        3.50      5.50 o
  13   1   3        0.29        5.34      4.56 o
  14   1   3        0.64        5.20      4.86 o
 -14   2   3        1.78        3.68      5.55 o
 -13   2   3       31.83       28.61      6.73 o
 -12   2   3       98.29      108.72      8.22 o
 -11   2   3        4.00        3.90      3.21 o
 -10   2   3       87.23       83.52      6.57 o
  -9   2   3        1.10       -0.62      3.02 o
  -8   2   3      112.00       78.97      4.48 o
  -7   2   3      139.93      141.38      5.65 o
  -6   2   3      994.57     1091.12     15.24 o
  -5   2   3        3.88        4.41      1.77 o
  -4   2   3     1155.03     1221.86     15.64 o
  -3   2   3       77.03       80.92      3.42 o
  -2   2   3       22.19       30.78      2.08 o
  -1   2   3        6.09       12.22      3.80 o
   0   2   3      694.70      697.26      9.06 o
   1   2   3        3.25        2.87      1.11 o
   2   2   3      553.17      557.58      8.41 o
   3   2   3     1450.69     1472.62     19.16 o
   4   2   3       25.09       17.97      2.32 o
   5   2   3       15.11       15.84      2.14 o
   6   2   3       48.28       43.78      3.26 o
   7   2   3       16.28       17.91      3.14 o
   8   2   3        2.49        2.61      2.15 o
   9   2   3      757.04      741.50     14.46 o
  10   2   3        4.36        2.42      2.91 o
  11   2   3       67.92       62.29      7.93 o
  12   2   3       15.42       10.38      5.18 o
  13   2   3       69.58       72.76      9.41 o
  14   2   3        4.18       11.85      6.20 o
 -13   3   3        5.17        6.84      5.47 o
 -12   3   3        0.12        2.41      4.13 o
 -11   3   3      184.68      167.22     14.33 o
 -10   3   3      253.01      231.42     10.81 o
  -9   3   3       48.31       34.04      4.56 o
  -8   3   3       15.69       16.76      3.16 o
  -7   3   3       29.33       31.11      3.51 o
  -6   3   3       14.37       13.06      2.92 o
  -5   3   3       50.24       71.12      5.19 o
  -4   3   3      258.58      251.45      6.33 o
  -3   3   3      186.21      193.80      5.65 o
  -2   3   3      118.96      134.86      4.48 o
  -1   3   3      573.40      617.13      9.86 o
   0   3   3      235.26      303.11      5.99 o
   1   3   3      625.86      754.67     11.05 o
   2   3   3       46.01       40.32      2.78 o
   3   3   3     1822.30     1899.44     22.97 o
   4   3   3      140.88      148.74      7.86 o
   5   3   3      243.68      264.63      7.10 o
   6   3   3       85.09       96.38      5.61 o
   7   3   3      949.11      931.22     15.28 o
   8   3   3      155.15      164.07      7.07 o
   9   3   3      239.61      261.97      9.76 o
  10   3   3       83.97       93.97      7.16 o
  11   3   3      138.55      155.90     12.11 o
  12   3   3      129.61      143.91     12.17 o
  13   3   3        3.36        1.64      5.38 o
 -13   4   3       91.90      108.40     18.82 o
 -12   4   3      238.67      288.62     15.11 o
 -11   4   3        0.16       -0.31      3.77 o
 -10   4   3      251.36      230.06     12.11 o
  -9   4   3        4.00        5.34      3.48 o
  -8   4   3      486.82      511.25     11.49 o
  -7   4   3      350.35      356.44     10.08 o
  -6   4   3      125.92      114.05      5.99 o
  -5   4   3      348.58      343.90      8.51 o
  -4   4   3       53.62       53.01      3.95 o
  -3   4   3     1539.73     1523.24     20.21 o
  -2   4   3       11.98        6.81      2.16 o
  -1   4   3      407.84      374.85     12.20 o
   0   4   3      500.91      517.93     10.26 o
   1   4   3       85.53       87.01      4.70 o
   2   4   3      569.66      552.03     10.69 o
   3   4   3      487.04      500.37      9.93 o
   4   4   3      738.85      749.07     15.37 o
   5   4   3      218.90      234.54      7.90 o
   6   4   3      892.89      931.18     16.85 o
   7   4   3       31.24       30.08      4.31 o
   8   4   3       67.75       76.38      6.15 o
   9   4   3      472.44      488.68     12.92 o
  10   4   3        2.37        5.57      3.89 o
  11   4   3       49.90       44.41      7.47 o
  12   4   3       10.39        5.52      5.48 o
 -11   5   3       79.95       83.81      9.77 o
 -10   5   3      387.26      395.70     19.54 o
  -9   5   3       23.35       26.86      6.56 o
  -8   5   3      186.25      192.50     11.58 o
  -7   5   3       95.77       93.70      7.45 o
  -6   5   3      165.20      189.39     10.91 o
  -5   5   3      341.55      338.28     12.46 o
  -4   5   3       21.48       27.11      4.74 o
  -3   5   3        4.39        2.94      3.06 o
  -2   5   3      383.13      395.49     13.29 o
  -1   5   3        0.25        0.24      2.39 o
   0   5   3      829.80      765.67     18.08 o
   1   5   3      126.00      111.32      7.17 o
   2   5   3      346.23      343.36     12.23 o
   3   5   3        8.11        4.02      3.48 o
   4   5   3      251.03      231.05     10.33 o
   5   5   3        4.58        3.37      3.23 o
   6   5   3      110.83      125.75      8.21 o
   7   5   3      174.15      197.24     10.36 o
   8   5   3       91.01      108.51      8.20 o
   9   5   3      119.32      121.33      9.69 o
  10   5   3       78.97      110.09     12.35 o
  11   5   3      124.23      145.64     24.55 o
  -9   6   3        4.12        4.95      5.72 o
  -8   6   3       49.39       35.66     11.75 o
  -7   6   3      118.18      108.40      9.56 o
  -6   6   3      344.23      367.32     16.59 o
  -5   6   3      660.77      697.07     20.00 o
  -4   6   3      392.75      395.56     16.19 o
  -3   6   3      531.35      534.98     20.03 o
  -2   6   3       92.77       95.95      8.45 o
  -1   6   3      127.23      121.87     12.79 o
   0   6   3      428.98      412.24     19.64 o
   1   6   3       37.06       37.21      7.09 o
   2   6   3      322.76      336.67     32.99 o
   3   6   3      294.40      316.70     17.43 o
   4   6   3     1272.59     1284.88     32.16 o
   5   6   3       45.01       35.83      7.17 o
   6   6   3      254.68      249.03     15.68 o
   7   6   3       40.61       43.06      7.98 o
   8   6   3       96.31      100.66     10.83 o
   9   6   3      176.70      179.44     19.66 o
  -6   7   3       12.94        6.35      6.49 o
  -5   7   3      408.89      449.51     22.80 o
  -4   7   3      127.19      158.95     13.82 o
  -3   7   3       52.19       45.77      8.74 o
  -2   7   3        7.77       13.87      6.23 o
  -1   7   3      315.69      361.35     92.25 o
   0   7   3       54.73       57.49      9.92 o
   1   7   3       10.66       14.44      6.73 o
   2   7   3      151.59      141.96     13.05 o
   3   7   3        7.04       -1.99      5.59 o
   4   7   3      166.68      172.36     14.37 o
   5   7   3       22.64       31.85      8.23 o
   6   7   3      104.61      111.95     12.34 o
 -15   0   4      147.35      186.55     22.13 o
 -14   0   4      113.22      122.73     24.14 o
 -13   0   4       44.33       58.58      9.56 o
 -12   0   4      112.02       98.27     10.71 o
 -11   0   4      256.39      246.34     15.79 o
 -10   0   4       26.52       23.82      6.02 o
  -9   0   4       27.21       10.32      6.17 o
  -8   0   4      346.81      352.85     14.15 o
  -7   0   4       56.00       65.57      6.82 o
  -6   0   4      122.09      130.07      8.57 o
  -5   0   4      463.31      434.87     13.20 o
  -4   0   4      154.50      157.84      7.74 o
  -3   0   4     4140.11     4054.75     57.57 o
  -2   0   4        0.02       -2.13      1.42 o
  -1   0   4     3185.41     3294.04     46.52 o
   0   0   4      186.14      180.13      4.79 o
   1   0   4    16356.93    15161.41    235.57 o
   2   0   4      597.37      613.26     17.07 o
   3   0   4     4381.62     4500.75     75.09 o
   4   0   4      449.68      417.49     18.18 o
   5   0   4     2903.01     2884.41     43.66 o
   6   0   4     2964.03     3032.64     46.66 o
   7   0   4      238.52      230.78      9.75 o
   8   0   4       35.88       47.65      6.31 o
   9   0   4        4.76        6.91      4.04 o
  10   0   4      220.18      253.62     22.67 o
  11   0   4      358.05      306.61     23.14 o
  12   0   4      689.18      627.75     32.93 o
  13   0   4        8.16       13.03      8.24 o
  14   0   4       12.91        9.14      8.94 o
 -14   1   4       44.40       61.88     10.31 o
 -13   1   4       78.06       93.26      8.51 o
 -12   1   4       92.23      111.15      8.78 o
 -11   1   4      323.05      325.61     13.14 o
 -10   1   4     2567.14     2571.97     38.51 o
  -9   1   4       12.81       12.36      3.43 o
  -8   1   4     1992.85     1859.30     28.55 o
  -7   1   4      228.42      179.01      5.97 o
  -6   1   4     2592.41     2529.94     30.15 o
  -5   1   4     4178.29     4353.32     45.06 o
  -4   1   4      879.97      913.51     11.88 o
  -3   1   4     1584.53     1466.07     16.83 o
  -2   1   4     4261.02     3908.04     42.74 o
  -1   1   4    42252.23    39363.70    377.54 o
   0   1   4       95.86       83.29      3.56 o
   1   1   4    22285.18    21285.82    218.31 o
   2   1   4     2092.38     1888.59     61.40 o
   3   1   4     3380.14     3240.51     69.74 o
   4   1   4     3618.97     3630.81     57.65 o
   5   1   4       55.06       76.61      3.51 o
   6   1   4     1272.36     1298.34     17.68 o
   7   1   4      441.39      421.55      8.98 o
   8   1   4     2132.51     2068.58     33.09 o
   9   1   4      465.02      424.46     12.53 o
  10   1   4      884.96      851.60     19.52 o
  11   1   4       63.94       56.29      7.50 o
  12   1   4        2.35        3.27      4.28 o
  13   1   4      276.32      277.39     21.13 o
  14   1   4       39.43       27.80      7.62 o
 -14   2   4       17.76       15.03      6.32 o
 -13   2   4       10.79       19.21      5.69 o
 -12   2   4      101.12       99.22      8.55 o
 -11   2   4        6.91        5.31      2.79 o
 -10   2   4       11.49        6.35      2.73 o
  -9   2   4      129.20      109.79      7.05 o
  -8   2   4      874.02      835.65     14.90 o
  -7   2   4        2.26        3.67      2.01 o
  -6   2   4      364.70      351.86      7.57 o
  -5   2   4        0.41        5.45      1.76 o
  -4   2   4     1429.76     1431.96     18.85 o
  -3   2   4      357.40      366.71      7.56 o
  -2   2   4        1.36       -0.18      0.93 o
  -1   2   4       11.81       11.93      2.09 o
   0   2   4       48.53       39.75      2.96 o
   1   2   4      623.61      605.81      8.56 o
   2   2   4      466.15      490.74      8.72 o
   3   2   4      498.34      488.92      9.24 o
   4   2   4      178.40      210.23      5.39 o
   5   2   4      640.67      615.86     10.25 o
   6   2   4      584.85      597.73     11.83 o
   7   2   4     1120.42     1094.34     16.06 o
   8   2   4      233.40      226.03      9.99 o
   9   2   4      228.43      230.45     10.01 o
  10   2   4      401.87      365.01     12.54 o
  11   2   4      247.16      255.44     15.13 o
  12   2   4       99.22      123.75     11.26 o
  13   2   4       71.73       68.28      9.28 o
  14   2   4       96.80       94.64     11.02 o
 -13   3   4      109.36      125.76     11.43 o
 -12   3   4       25.39       35.62      5.39 o
 -11   3   4      344.70      323.71     13.32 o
 -10   3   4       67.20       72.26      6.74 o
  -9   3   4      144.06      129.32      7.84 o
  -8   3   4      137.25      129.79      6.85 o
  -7   3   4      255.04      252.27      7.84 o
  -6   3   4      507.82      515.52     10.17 o
  -5   3   4      169.45      191.31      9.30 o
  -4   3   4      263.63      265.35      6.53 o
  -3   3   4      115.11       89.55      4.19 o
  -2   3   4     1209.57     1185.14     17.20 o
  -1   3   4     1071.38     1069.07     15.43 o
   0   3   4      162.74      198.01      7.17 o
   1   3   4       35.12       37.67      2.44 o
   2   3   4       36.62       23.79      3.35 o
   3   3   4      519.40      508.87     10.03 o
   4   3   4     1506.44     1438.44     19.01 o
   5   3   4      133.68      152.63      6.13 o
   6   3   4       29.91       21.74      3.08 o
   7   3   4       18.40       10.87      2.76 o
   8   3   4      597.00      587.69     11.94 o
   9   3   4       18.77       21.96      4.20 o
  10   3   4       20.41       27.81      4.67 o
  11   3   4       13.74       16.23      5.62 o
  12   3   4       50.87       67.97      8.90 o
  13   3   4      263.48      314.07     18.67 o
 -12   4   4       10.84       17.67      6.11 o
 -11   4   4       22.50       33.13      5.98 o
 -10   4   4      587.46      558.51     17.11 o
  -9   4   4      305.88      291.09     15.40 o
  -8   4   4      246.50      229.45      9.56 o
  -7   4   4      273.21      269.44     10.23 o
  -6   4   4        8.92       18.23      4.50 o
  -5   4   4       75.89       69.19      5.12 o
  -4   4   4       90.25       92.27      6.69 o
  -3   4   4       50.55       50.01      4.40 o
  -2   4   4      148.38      145.14      7.59 o
  -1   4   4      179.29      170.67      8.75 o
   0   4   4      301.44      286.11     13.27 o
   1   4   4       47.30       46.12      3.68 o
   2   4   4       49.12       45.97      3.96 o
   3   4   4        2.94        6.70      2.30 o
   4   4   4      364.25      352.94      9.32 o
   5   4   4       93.83       84.63      5.66 o
   6   4   4      990.12      936.85     15.85 o
   7   4   4       37.29       29.37      4.09 o
   8   4   4       35.71       30.05      3.98 o
   9   4   4       31.93       33.32      5.10 o
  10   4   4       17.37       11.57      4.21 o
  11   4   4       89.67       97.44     10.26 o
  12   4   4       40.41       43.74      8.16 o
 -11   5   4        1.20       -1.43      5.90 o
 -10   5   4       94.96       87.18      9.89 o
  -9   5   4        6.93       -1.06      4.25 o
  -8   5   4        5.49        1.30      3.90 o
  -7   5   4        0.29        0.89      3.42 o
  -6   5   4       67.41       77.87      7.03 o
  -5   5   4       98.83       91.84      7.33 o
  -4   5   4      110.29      105.68      9.52 o
  -3   5   4        0.20       -1.35      2.37 o
  -2   5   4       74.17       74.04      6.40 o
  -1   5   4      340.08      355.81     16.15 o
   0   5   4      313.84      324.19     12.60 o
   1   5   4       10.28       10.37      3.84 o
   2   5   4       41.75       41.11      5.44 o
   3   5   4        2.22       -1.27      2.87 o
   4   5   4       48.97       45.32      5.33 o
   5   5   4        3.04        0.94      3.12 o
   6   5   4      107.62       96.28      9.73 o
   7   5   4        5.33        3.56      3.58 o
   8   5   4        7.12       10.93      4.23 o
   9   5   4      124.16      144.61     11.86 o
  10   5   4      105.12      115.96     11.12 o
  11   5   4       17.07       24.96     15.14 o
  -9   6   4        3.80       -1.79      4.94 o
  -8   6   4      111.65       99.15     10.61 o
  -7   6   4       75.48       69.51      7.34 o
  -6   6   4      307.92      310.50     16.07 o
  -5   6   4      279.43      290.63     13.32 o
  -4   6   4      168.32      160.59     10.02 o
  -3   6   4        4.36        5.14      3.19 o
  -2   6   4       15.99        9.43      3.97 o
  -1   6   4      128.87      130.86     10.27 o
   0   6   4       37.35       19.93      5.72 o
   1   6   4        0.41        2.15      3.75 o
   2   6   4       77.36       79.74      7.17 o
   3   6   4      295.33      279.83     14.13 o
   4   6   4      144.97      165.70     12.48 o
   5   6   4      693.39      704.53     49.94 o
   6   6   4       13.67        9.41      6.44 o
   7   6   4      136.04      141.99     17.00 o
   8   6   4       28.31       21.56     12.07 o
   9   6   4        3.94        4.09     12.27 o
  -6   7   4       73.06       74.48     10.77 o
  -5   7   4       47.37       46.45      8.74 o
  -4   7   4       25.37       31.23      8.50 o
  -3   7   4        0.58       -0.98      4.86 o
  -2   7   4       70.06       55.22      9.14 o
  -1   7   4      134.02      142.42     12.89 o
   0   7   4        5.29       11.74      5.26 o
   1   7   4      245.46      248.31     16.89 o
   2   7   4       18.17        8.82      6.35 o
   3   7   4        4.46        9.07      6.08 o
   4   7   4       40.37       52.64      8.71 o
   5   7   4       56.18       57.06      9.81 o
   6   7   4       21.23       13.21     13.09 o
 -14   1   5      101.17       90.44     11.81 o
 -13   1   5       34.20       40.64      5.80 o
 -12   1   5       14.77       15.13      4.47 o
 -11   1   5      107.97       94.96      7.32 o
 -10   1   5       18.09       20.95      5.41 o
  -9   1   5      678.58      671.15     16.48 o
  -8   1   5       11.37       11.85      3.18 o
  -7   1   5        6.06        9.22      2.03 o
  -6   1   5       77.78       92.35      5.03 o
  -5   1   5      378.98      383.10      7.10 o
  -4   1   5      711.45      823.78     12.98 o
  -3   1   5      549.10      593.05      9.04 o
  -2   1   5     1352.61     1409.58     23.51 o
  -1   1   5    15085.88    15189.10    154.90 o
   0   1   5     6806.04     6809.80     70.92 o
   1   1   5     6354.63     6416.27     72.28 o
   2   1   5      112.28      129.57      4.05 o
   3   1   5        1.26        4.95      1.21 o
   4   1   5      384.12      417.95      7.01 o
   5   1   5       10.46        5.79      1.44 o
   6   1   5        2.93        4.06      1.93 o
   7   1   5       23.41       26.61      2.50 o
   8   1   5      343.02      359.51     13.46 o
   9   1   5      288.55      297.85     17.32 o
  10   1   5      133.89      146.81     14.73 o
  11   1   5       22.66       13.90      3.46 o
  12   1   5        5.16        2.09      3.82 o
  13   1   5        4.90       11.15      5.26 o
  14   1   5       53.31       57.10     10.84 o
 -14   2   5       35.45       45.56      8.65 o
 -13   2   5        1.51        1.78      3.91 o
 -12   2   5      108.61      117.84      9.27 o
 -11   2   5      111.42      114.84      8.04 o
 -10   2   5      265.21      248.75     11.90 o
  -9   2   5        3.23        3.18      2.82 o
  -8   2   5       12.43        7.91      2.38 o
  -7   2   5      260.60      264.59      7.41 o
  -6   2   5     1480.16     1498.29     19.36 o
  -5   2   5      924.19      993.30     13.98 o
  -4   2   5      283.69      331.49      6.70 o
  -3   2   5     1277.18     1315.50     16.33 o
  -2   2   5     2327.75     2349.07     25.72 o
  -1   2   5     5601.52     5836.95     68.52 o
   0   2   5     2111.98     2290.47     29.95 o
   1   2   5       87.54       97.33      3.16 o
   2   2   5      492.07      486.90      8.75 o
   3   2   5     2671.75     2758.33     30.30 o
   4   2   5       17.82       20.62      2.18 o
   5   2   5        6.63       10.91      2.04 o
   6   2   5      249.07      247.04      6.65 o
   7   2   5      720.08      712.77     12.13 o
   8   2   5      403.23      387.71     14.40 o
   9   2   5      279.65      234.53     11.51 o
  10   2   5       76.79       66.44      6.08 o
  11   2   5        0.10       -0.70      3.47 o
  12   2   5       65.57       49.17      9.20 o
  13   2   5        7.33        8.36      5.79 o
  14   2   5        4.04       -5.65      6.20 o
 -13   3   5       11.31       12.26      4.57 o
 -12   3   5        5.70        4.44      3.84 o
 -11   3   5        6.00        8.05      3.85 o
 -10   3   5        0.09       -1.66      3.05 o
  -9   3   5      118.45      108.74      7.29 o
  -8   3   5       59.05       50.81      4.67 o
  -7   3   5      213.69      231.33      7.74 o
  -6   3   5      302.13      329.76      8.06 o
  -5   3   5      538.13      560.76     10.86 o
  -4   3   5      735.00      731.87     11.65 o
  -3   3   5      507.12      527.40      9.50 o
  -2   3   5      135.82      120.66      7.06 o
  -1   3   5        8.74        9.00      2.47 o
   0   3   5      824.39      833.54     15.16 o
   1   3   5      452.05      423.93      7.24 o
   2   3   5       76.70       60.45      3.78 o
   3   3   5     1336.46     1380.40     18.10 o
   4   3   5      537.80      508.55     12.60 o
   5   3   5      682.56      708.21     12.98 o
   6   3   5       58.96       67.33      4.46 o
   7   3   5      451.79      436.81      9.97 o
   8   3   5      811.42      824.73     15.99 o
   9   3   5      111.14      119.73      7.93 o
  10   3   5      488.37      463.69     13.71 o
  11   3   5      110.56      123.77      9.51 o
  12   3   5      265.57      258.76     16.30 o
  13   3   5       29.16       25.18      7.40 o
 -12   4   5      130.20      146.17     12.62 o
 -11   4   5      190.61      174.49     13.13 o
 -10   4   5       99.60       89.82      9.36 o
  -9   4   5        0.35        0.32      3.98 o
  -8   4   5       47.58       49.36      6.08 o
  -7   4   5      162.63      182.53      9.31 o
  -6   4   5     1857.54     1857.67     29.96 o
  -5   4   5     1248.32     1227.65     22.26 o
  -4   4   5     1220.29     1169.74     36.21 o
  -3   4   5      907.25      969.87     18.69 o
  -2   4   5     1022.91     1038.71     23.07 o
  -1   4   5      921.85      912.48     17.60 o
   0   4   5       61.40       65.45      5.28 o
   1   4   5       91.01       94.34      6.20 o
   2   4   5      198.93      194.89     12.72 o
   3   4   5     1947.76     1952.38     26.94 o
   4   4   5     1268.27     1269.06     18.45 o
   5   4   5      943.69      950.20     15.61 o
   6   4   5      211.36      212.63      8.07 o
   7   4   5       58.03       65.99      4.98 o
   8   4   5      253.38      287.52     12.35 o
   9   4   5        9.99       13.51      4.23 o
  10   4   5       14.65       20.98      4.68 o
  11   4   5       25.03       25.71      5.76 o
  12   4   5       13.31       22.26      6.85 o
 -11   5   5        3.61        1.45      5.07 o
 -10   5   5      238.24      239.10     16.12 o
  -9   5   5      102.05       92.22      9.74 o
  -8   5   5        8.32       10.77      6.11 o
  -7   5   5        2.72        4.92      4.48 o
  -6   5   5       29.23       28.05      4.98 o
  -5   5   5      200.38      233.67     11.08 o
  -4   5   5      375.77      341.68     18.74 o
  -3   5   5       39.53       43.84      5.42 o
  -2   5   5      426.76      408.16     16.25 o
  -1   5   5      216.18      212.47     10.18 o
   0   5   5      173.49      155.76      9.51 o
   1   5   5     1066.66     1057.92     20.75 o
   2   5   5      564.84      542.09     16.71 o
   3   5   5       40.68       34.55      4.82 o
   4   5   5       40.10       31.48      5.19 o
   5   5   5      520.65      497.85     14.61 o
   6   5   5       95.05       96.90      7.51 o
   7   5   5      171.98      170.38      9.80 o
   8   5   5      101.53       93.98      8.64 o
   9   5   5        0.04        6.48      5.07 o
  10   5   5      151.18      169.01     13.38 o
  -9   6   5       10.22        8.30      5.93 o
  -8   6   5       41.87       61.60      9.04 o
  -7   6   5      152.90      179.41     12.11 o
  -6   6   5      908.28      943.01     25.68 o
  -5   6   5        3.54       11.05      4.31 o
  -4   6   5      160.51      153.14     14.28 o
  -3   6   5      199.92      204.19     11.13 o
  -2   6   5      118.40      135.97     10.09 o
  -1   6   5      143.56      136.31      9.15 o
   0   6   5      177.14      167.25      9.90 o
   1   6   5      142.45      128.70      8.94 o
   2   6   5      109.91      107.89      8.19 o
   3   6   5      379.11      400.09     18.19 o
   4   6   5       52.06       68.99      7.58 o
   5   6   5       11.94        8.76      4.05 o
   6   6   5        3.24        4.65      4.10 o
   7   6   5        0.63       -0.46      4.50 o
   8   6   5      146.25      147.37     27.82 o
  -6   7   5        0.54        0.00      6.08 o
  -5   7   5       29.74       41.48      8.52 o
  -4   7   5      388.22      413.31     25.08 o
  -3   7   5       64.69       48.05     14.41 o
  -2   7   5        0.35       -5.39      5.73 o
  -1   7   5       37.35       39.16      8.20 o
   0   7   5      187.06      183.30     16.90 o
   1   7   5        2.22       -5.43      5.07 o
   2   7   5       58.28       63.57      9.68 o
   3   7   5       67.89       72.15     11.21 o
   4   7   5       18.96       17.56      7.13 o
   5   7   5      117.26      156.00     14.15 o
 -14   0   6       75.55       71.49     10.50 o
 -13   0   6      118.58      120.98     12.50 o
 -12   0   6      108.70       93.42     10.72 o
 -11   0   6        2.82       -2.62      4.91 o
 -10   0   6     1697.97     1707.65     40.95 o
  -9   0   6     1320.77     1317.52     33.28 o
  -8   0   6      194.63      194.15     15.76 o
  -7   0   6        8.50       -2.53      2.91 o
  -6   0   6      361.09      384.24     13.65 o
  -5   0   6       32.81       58.15      5.90 o
  -4   0   6      184.11      175.85      5.68 o
  -3   0   6     3449.05     3249.33     54.99 o
  -2   0   6       14.80       10.60      2.18 o
  -1   0   6      284.44      274.51      7.08 o
   0   0   6      455.76      454.79      9.60 o
   1   0   6      150.43      164.68      5.24 o
   2   0   6      744.54      701.66     14.18 o
   3   0   6      599.58      552.43     14.63 o
   4   0   6     2327.92     2572.03     47.70 o
   5   0   6      567.08      592.21     16.82 o
   6   0   6     4422.16     4691.91     82.94 o
   7   0   6      321.03      276.57     16.00 o
   8   0   6       10.57       14.10      4.87 o
   9   0   6       74.82       66.64      8.10 o
  10   0   6       23.40       12.09      5.10 o
  11   0   6      360.13      367.67     18.36 o
  12   0   6      584.40      493.38     38.05 o
  13   0   6       91.69      101.15     25.57 o
  14   0   6        4.80       -0.80     12.27 o
 -14   1   6       20.54       17.33      5.24 o
 -13   1   6      201.82      231.15     13.06 o
 -12   1   6       37.68       40.64      5.90 o
 -11   1   6      640.01      627.08     20.61 o
 -10   1   6      489.38      493.47     14.73 o
  -9   1   6      577.18      575.69     15.27 o
  -8   1   6     1247.06     1225.14     33.13 o
  -7   1   6      258.86      217.64      9.47 o
  -6   1   6      553.79      600.07     10.10 o
  -5   1   6      123.35      130.21      6.80 o
  -4   1   6     2186.04     2205.91     26.25 o
  -3   1   6       54.52       35.91      4.50 o
  -2   1   6      489.14      485.91     11.90 o
  -1   1   6     5685.42     5772.33     61.09 o
   0   1   6     2268.42     2348.98     26.67 o
   1   1   6      178.93      174.72      4.19 o
   2   1   6       80.73       82.85      3.26 o
   3   1   6      490.11      508.20     10.77 o
   4   1   6      914.11      889.40     11.98 o
   5   1   6      104.89      134.71      5.59 o
   6   1   6        0.21        0.63      1.35 o
   7   1   6       31.16       23.86      3.63 o
   8   1   6      190.90      168.51      8.26 o
   9   1   6       23.28       28.82      4.23 o
  10   1   6      223.14      217.98     10.25 o
  11   1   6      153.82      161.84      9.24 o
  12   1   6        6.30        6.50      5.25 o
  13   1   6      187.50      210.08     17.89 o
  14   1   6      117.22      126.97     12.85 o
 -14   2   6      259.93      257.77     21.49 o
 -13   2   6       11.04       11.46      4.96 o
 -12   2   6        3.86        6.49      3.67 o
 -11   2   6        0.35       10.75      3.83 o
 -10   2   6       22.76       19.67      4.15 o
  -9   2   6      253.01      219.94      9.93 o
  -8   2   6      549.07      563.95     14.24 o
  -7   2   6      193.52      194.59      8.79 o
  -6   2   6       22.54       20.29      2.79 o
  -5   2   6      781.83      772.33     12.53 o
  -4   2   6      116.61      119.21      5.43 o
  -3   2   6     1476.98     1507.10     40.72 o
  -2   2   6      931.96      956.79     13.90 o
  -1   2   6      437.90      442.53      9.49 o
   0   2   6     2177.84     2420.12     28.59 o
   1   2   6      378.64      341.67      6.90 o
   2   2   6        8.22        2.10      1.36 o
   3   2   6      718.46      711.44     10.73 o
   4   2   6       38.48       36.90      2.83 o
   5   2   6       37.76       33.97      2.82 o
   6   2   6      240.79      217.10      6.43 o
   7   2   6     1501.14     1413.28     21.24 o
   8   2   6      537.93      518.12     13.09 o
   9   2   6      175.29      140.08      8.15 o
  10   2   6      515.93      537.05     14.56 o
  11   2   6       34.36       44.84      5.61 o
  12   2   6      266.63      272.80     21.55 o
  13   2   6       72.00       60.93      9.13 o
 -13   3   6       16.98       24.86      5.48 o
 -12   3   6       61.01       76.43      7.24 o
 -11   3   6      104.57      112.96      9.06 o
 -10   3   6       54.00       50.28      5.73 o
  -9   3   6       34.81       33.63      4.78 o
  -8   3   6      133.05      136.17      7.83 o
  -7   3   6      476.47      485.35     10.37 o
  -6   3   6      688.58      683.51     12.17 o
  -5   3   6      103.82      126.99      5.45 o
  -4   3   6        0.18        1.82      1.78 o
  -3   3   6        0.82       -0.48      1.27 o
  -2   3   6      968.24      990.12     18.76 o
  -1   3   6      262.61      269.41      8.32 o
   0   3   6      699.38      737.66     14.13 o
   1   3   6      130.01      123.74      4.54 o
   2   3   6      404.28      418.83      7.80 o
   3   3   6      800.39      737.76     13.94 o
   4   3   6       10.53        5.58      2.06 o
   5   3   6        1.92        0.23      2.40 o
   6   3   6      113.35      117.35      5.74 o
   7   3   6       77.51       66.96      4.64 o
   8   3   6       84.73       85.79      6.74 o
   9   3   6      297.97      295.90     12.39 o
  10   3   6        0.18        1.39      3.35 o
  11   3   6        2.80        2.07      3.78 o
  12   3   6       12.58       17.56      8.44 o
  13   3   6       12.62       10.00      7.79 o
 -12   4   6       63.60       65.82      9.12 o
 -11   4   6        0.10       -2.92      4.16 o
 -10   4   6       72.33       74.60      8.90 o
  -9   4   6      134.37      106.22      9.88 o
  -8   4   6       50.65       55.68      7.50 o
  -7   4   6        0.06       -3.94      2.95 o
  -6   4   6      624.78      557.41     15.85 o
  -5   4   6      216.61      225.13     11.86 o
  -4   4   6     1693.63     1647.46     38.73 o
  -3   4   6        0.05       -1.24      3.05 o
  -2   4   6       97.49       85.19      6.26 o
  -1   4   6       34.87       41.88      4.77 o
   0   4   6      100.84       97.42      9.22 o
   1   4   6      801.51      770.58     16.09 o
   2   4   6      613.83      568.48     13.46 o
   3   4   6      467.90      428.77     12.56 o
   4   4   6       83.45       66.98      5.68 o
   5   4   6     1766.88     1669.40     24.92 o
   6   4   6      209.71      193.31      8.49 o
   7   4   6        0.03       -1.22      2.64 o
   8   4   6       62.65       57.72      6.79 o
   9   4   6        8.70       15.22      4.71 o
  10   4   6       33.38       25.30      5.44 o
  11   4   6      108.88      126.74     10.19 o
  12   4   6       23.30       21.55      8.11 o
 -11   5   6       13.19       13.76      5.99 o
 -10   5   6       57.32       56.45      8.62 o
  -9   5   6       21.92       20.56      6.06 o
  -8   5   6       18.95       24.74      6.28 o
  -7   5   6       21.40       13.28      4.88 o
  -6   5   6       53.89       57.08      6.34 o
  -5   5   6       26.05       32.39      5.15 o
  -4   5   6      223.84      227.26     10.92 o
  -3   5   6      107.17      113.27      8.68 o
  -2   5   6       71.54       79.66      6.70 o
  -1   5   6      134.58      135.47      8.34 o
   0   5   6       81.57       86.60      6.92 o
   1   5   6       12.42        7.47      3.89 o
   2   5   6       15.66       14.28      4.04 o
   3   5   6        1.57       -0.23      2.45 o
   4   5   6       91.53       75.06      6.60 o
   5   5   6      281.95      268.60     11.75 o
   6   5   6       25.46       22.77      4.70 o
   7   5   6        2.89        5.70      3.97 o
   8   5   6      124.64      125.86     11.14 o
   9   5   6       29.77       26.43      6.63 o
  10   5   6        9.23       16.21      6.33 o
  -9   6   6       10.09       22.57      6.90 o
  -8   6   6      315.29      358.88     19.62 o
  -7   6   6        0.51       -5.43      3.84 o
  -6   6   6       37.53       35.08      6.39 o
  -5   6   6       81.71      101.45      8.63 o
  -4   6   6       86.59      109.11      8.65 o
  -3   6   6      109.59      110.18     11.07 o
  -2   6   6       37.23       24.83      5.08 o
  -1   6   6        3.23        0.60      3.98 o
   0   6   6      183.41      172.06     10.35 o
   1   6   6      185.31      171.43     11.22 o
   2   6   6        1.81        5.42      4.38 o
   3   6   6      133.08      131.13     11.40 o
   4   6   6        2.32        1.40      3.75 o
   5   6   6        0.61        0.72      4.38 o
   6   6   6       10.91        8.71      4.51 o
   7   6   6        1.02        3.65      4.76 o
   8   6   6       21.22       20.35      8.17 o
  -5   7   6       18.22       14.35      7.08 o
  -4   7   6        8.60       13.01      8.62 o
  -3   7   6        0.50       -1.30      4.96 o
  -2   7   6        7.46       -0.71      9.21 o
  -1   7   6       55.66       61.99      9.40 o
   0   7   6        5.56        2.53      7.15 o
   1   7   6       85.80       75.71     10.04 o
   2   7   6       30.41       35.82      8.08 o
   3   7   6        1.11        4.34      5.66 o
   4   7   6       39.63       34.25      8.12 o
   5   7   6        0.54       -2.78      5.63 o
 -14   1   7       34.14       34.61      6.19 o
 -13   1   7        0.13        4.66      4.20 o
 -12   1   7        0.20        0.65      3.28 o
 -11   1   7      264.61      258.40     11.74 o
 -10   1   7      565.49      551.44     19.89 o
  -9   1   7      419.33      402.99     13.08 o
  -8   1   7       32.36       30.31      4.10 o
  -7   1   7       66.03       63.07      5.09 o
  -6   1   7      305.73      304.07      7.49 o
  -5   1   7       23.37       18.79      2.04 o
  -4   1   7        2.83        6.14      1.61 o
  -3   1   7      991.57     1034.06     15.45 o
  -2   1   7       62.12       60.33      2.99 o
  -1   1   7       97.80       98.62      3.57 o
   0   1   7        1.58        2.80      1.28 o
   1   1   7       48.21       54.30      2.70 o
   2   1   7       44.33       39.14      2.67 o
   3   1   7       24.00       30.23      3.60 o
   4   1   7      665.14      722.00     10.42 o
   5   1   7      153.18      168.18      5.60 o
   6   1   7       94.01      114.91      6.34 o
   7   1   7       45.22       45.35      4.56 o
   8   1   7        0.96        1.82      2.60 o
   9   1   7       59.24       74.02      6.06 o
  10   1   7       28.19       32.85      4.72 o
  11   1   7        3.89        3.06      3.51 o
  12   1   7       27.50       14.14      5.83 o
  13   1   7       47.74       63.03      9.49 o
  14   1   7        0.00        3.55      8.06 o
 -14   2   7        4.37        6.36      4.78 o
 -13   2   7       26.03       24.13      5.11 o
 -12   2   7      160.13      155.73      9.68 o
 -11   2   7      138.00      128.82     12.49 o
 -10   2   7      479.09      422.72     21.47 o
  -9   2   7       29.43       27.77      4.36 o
  -8   2   7        1.49        0.97      2.72 o
  -7   2   7        0.29        2.67      2.35 o
  -6   2   7        7.17        5.39      2.15 o
  -5   2   7      146.27      149.43      7.63 o
  -4   2   7      250.14      241.00     10.36 o
  -3   2   7        1.28        1.16      1.29 o
  -2   2   7        5.08        3.61      1.43 o
  -1   2   7      479.63      561.70      8.78 o
   0   2   7       91.74      130.49      3.96 o
   1   2   7     1286.28     1354.61     17.63 o
   2   2   7       55.20       58.31      3.13 o
   3   2   7        2.53        5.63      1.44 o
   4   2   7       77.18       88.49      4.36 o
   5   2   7        1.74        2.37      1.63 o
   6   2   7      453.13      425.90      9.19 o
   7   2   7        0.18        0.37      2.39 o
   8   2   7        3.15        1.91      2.67 o
   9   2   7       30.25       33.56      4.45 o
  10   2   7      854.91      855.12     20.78 o
  11   2   7       21.48       25.12      5.31 o
  12   2   7       10.47        3.51      5.30 o
  13   2   7       19.96       26.43      6.82 o
 -13   3   7      127.34      121.68     10.23 o
 -12   3   7       34.36       30.16      7.17 o
 -11   3   7       43.98       56.77      6.20 o
 -10   3   7      101.70       97.77     11.74 o
  -9   3   7      118.47      104.11      7.25 o
  -8   3   7       39.78       41.49      5.57 o
  -7   3   7      250.77      255.51      7.87 o
  -6   3   7      208.23      198.90      6.88 o
  -5   3   7      644.39      633.53     11.22 o
  -4   3   7      258.44      209.70      6.64 o
  -3   3   7       17.21       11.77      1.67 o
  -2   3   7      350.30      351.32      9.64 o
  -1   3   7       14.98       15.15      3.12 o
   0   3   7       15.03       10.35      2.72 o
   1   3   7       31.23       22.97      2.33 o
   2   3   7      156.45      152.27      4.86 o
   3   3   7       31.12       34.08      4.43 o
   4   3   7        9.10       11.45      2.42 o
   5   3   7      256.25      238.24      8.31 o
   6   3   7       12.75       10.99      2.81 o
   7   3   7       21.06       19.13      3.82 o
   8   3   7     1110.04     1107.10     21.64 o
   9   3   7       10.03       11.13      3.91 o
  10   3   7      138.90      156.02      9.45 o
  11   3   7       72.99       83.87      7.48 o
  12   3   7      166.87      184.03     14.98 o
 -12   4   7       70.05       82.26      9.94 o
 -11   4   7       80.61       98.31     10.50 o
 -10   4   7        8.54        5.21      4.79 o
  -9   4   7       84.65       80.60      9.06 o
  -8   4   7        0.03        0.29      3.82 o
  -7   4   7       25.66       39.88      5.21 o
  -6   4   7      507.98      495.31     14.73 o
  -5   4   7      176.83      178.82     10.99 o
  -4   4   7       19.85       23.70      4.25 o
  -3   4   7      162.60      148.04      9.04 o
  -2   4   7       51.17       48.00      5.00 o
  -1   4   7      419.25      381.72     11.16 o
   0   4   7        6.96        8.05      3.11 o
   1   4   7       12.54       14.10      3.81 o
   2   4   7      219.64      231.27      9.84 o
   3   4   7      483.66      446.22     14.25 o
   4   4   7        1.84        1.92      3.12 o
   5   4   7       30.82       32.54      4.44 o
   6   4   7      618.28      640.06     15.80 o
   7   4   7       21.27       20.75      4.34 o
   8   4   7      354.24      351.02     15.14 o
   9   4   7      389.63      404.61     17.03 o
  10   4   7        6.09        1.29      4.30 o
  11   4   7       14.29       11.89      5.35 o
 -11   5   7        0.31        2.22      5.35 o
 -10   5   7        0.92        3.71      5.22 o
  -9   5   7      551.05      524.83     24.51 o
  -8   5   7      500.93      488.77     40.12 o
  -7   5   7        0.19       -1.31      3.67 o
  -6   5   7       26.16       25.79      5.06 o
  -5   5   7      737.25      715.62     26.52 o
  -4   5   7      332.64      325.38     14.11 o
  -3   5   7       35.45       22.65      4.67 o
  -2   5   7        5.25        0.87      3.28 o
  -1   5   7      627.91      568.16     16.25 o
   0   5   7      199.28      210.85     10.41 o
   1   5   7     1858.57     1809.13     30.34 o
   2   5   7      203.96      234.82     15.86 o
   3   5   7       14.75        6.92      3.02 o
   4   5   7       50.96       54.49      5.84 o
   5   5   7      232.28      232.29     11.15 o
   6   5   7      254.03      257.71     11.91 o
   7   5   7       94.18       95.17      9.83 o
   8   5   7       34.77       43.90      7.79 o
   9   5   7        1.13        5.08      5.33 o
  10   5   7      270.21      320.71     18.36 o
  -8   6   7        8.01        6.90      5.59 o
  -7   6   7       50.77       62.36     10.10 o
  -6   6   7      226.01      244.17     12.84 o
  -5   6   7       34.77       20.55      7.53 o
  -4   6   7       14.32       15.44      5.28 o
  -3   6   7        0.46        3.83      3.89 o
  -2   6   7      202.82      201.26     13.29 o
  -1   6   7      490.93      462.90     16.32 o
   0   6   7       29.06       39.77      5.85 o
   1   6   7       28.19       28.52      5.93 o
   2   6   7       78.66       85.77      7.97 o
   3   6   7      156.81      179.41     11.61 o
   4   6   7       59.73       67.99      7.11 o
   5   6   7      142.30      154.67     10.06 o
   6   6   7       40.87       31.18      5.72 o
   7   6   7        5.73       15.47      6.39 o
   8   6   7      277.30      269.54     18.19 o
  -5   7   7      275.22      277.22     21.07 o
  -4   7   7      888.63      902.86     33.06 o
  -3   7   7       63.70       73.36     13.82 o
  -2   7   7      118.12      125.96     17.14 o
  -1   7   7       45.61       41.46      8.42 o
   0   7   7      268.54      245.29     16.69 o
   1   7   7       84.44       80.03     12.22 o
   2   7   7      206.02      223.11     16.34 o
   3   7   7      397.78      399.30     21.57 o
   4   7   7      233.66      282.01     18.34 o
 -14   0   8      274.00      296.81     20.10 o
 -13   0   8      420.52      461.96     27.52 o
 -12   0   8      245.18      263.03     21.60 o
 -11   0   8      230.23      215.78     15.50 o
 -10   0   8     1342.78     1302.68     42.25 o
  -9   0   8     1496.47     1433.41     35.64 o
  -8   0   8       90.52       80.31      8.58 o
  -7   0   8       71.16       69.87      7.53 o
  -6   0   8      785.78      869.33     23.06 o
  -5   0   8     1649.14     1634.88     28.02 o
  -4   0   8     5209.10     5167.92     86.37 o
  -3   0   8      450.16      368.64      9.70 o
  -2   0   8      266.89      241.71      7.59 o
  -1   0   8      536.04      497.91     11.35 o
   0   0   8     1599.19     1537.70     25.55 o
   1   0   8     3714.28     3499.26     51.70 o
   2   0   8      553.67      531.73     11.61 o
   3   0   8     1176.57     1246.44     24.36 o
   4   0   8       45.19       29.15      4.60 o
   5   0   8     5272.28     5484.77     95.32 o
   6   0   8      405.24      372.94     19.34 o
   7   0   8       74.56       59.01      7.30 o
   8   0   8       34.95       32.94      6.32 o
   9   0   8      147.42      130.77     16.33 o
  10   0   8      130.29      126.73     12.22 o
  11   0   8       15.40       30.24      7.03 o
  12   0   8      245.73      245.55     48.89 o
  13   0   8        8.46       14.35      8.62 o
 -14   1   8       33.21       37.88      6.18 o
 -13   1   8        0.99        1.10      4.12 o
 -12   1   8       51.74       46.09      5.91 o
 -11   1   8       12.78       17.23      4.28 o
 -10   1   8        0.06       -3.66      2.98 o
  -9   1   8      530.51      533.34     18.39 o
  -8   1   8        0.03       -0.81      2.50 o
  -7   1   8       53.85       39.61      4.40 o
  -6   1   8      140.40      125.16      4.33 o
  -5   1   8     1322.12     1321.11     17.10 o
  -4   1   8      473.88      497.52      9.72 o
  -3   1   8        0.45        1.07      1.38 o
  -2   1   8        8.64        5.97      1.54 o
  -1   1   8      134.86      125.20      4.97 o
   0   1   8     5280.51     5302.98     53.75 o
   1   1   8      992.08     1014.55     13.18 o
   2   1   8      374.96      383.13      7.38 o
   3   1   8      733.80      740.10     11.99 o
   4   1   8     3475.49     3470.39     37.34 o
   5   1   8     1240.95     1209.79     20.21 o
   6   1   8      229.75      203.22     12.06 o
   7   1   8      175.73      168.48      8.21 o
   8   1   8      254.37      247.58     11.47 o
   9   1   8      781.08      769.78     17.32 o
  10   1   8      540.48      526.01     15.72 o
  11   1   8       17.24       27.51      5.06 o
  12   1   8       30.12       22.83      6.53 o
  13   1   8      313.03      308.47     18.96 o
 -14   2   8      118.30      139.34     11.33 o
 -13   2   8       30.53       32.69      5.56 o
 -12   2   8       66.76       59.87      6.56 o
 -11   2   8      125.34      122.96      8.48 o
 -10   2   8      332.15      326.87     14.55 o
  -9   2   8     1023.44     1052.06     20.83 o
  -8   2   8       98.07      100.94      6.90 o
  -7   2   8      192.34      204.86      8.73 o
  -6   2   8       26.42       25.66      3.20 o
  -5   2   8      357.99      324.85      7.42 o
  -4   2   8      219.13      172.32      6.00 o
  -3   2   8     1830.42     1804.81     21.78 o
  -2   2   8     3762.56     3896.63     41.35 o
  -1   2   8     1299.69     1356.58     17.90 o
   0   2   8     9652.52     9951.26    104.46 o
   1   2   8        2.75       14.33      1.84 o
   2   2   8       32.48       56.14      3.27 o
   3   2   8      311.58      294.86      7.76 o
   4   2   8       34.16       37.19      3.14 o
   5   2   8      338.01      303.43      7.89 o
   6   2   8       40.15       32.59      4.29 o
   7   2   8      636.12      576.55     21.37 o
   8   2   8      372.60      342.74     14.15 o
   9   2   8      539.99      527.38     14.19 o
  10   2   8       24.71       26.60      4.70 o
  11   2   8        1.27        0.33      3.29 o
  12   2   8      287.55      270.71     16.89 o
  13   2   8       85.54       89.44     10.89 o
 -13   3   8        0.15        2.17      4.45 o
 -12   3   8       81.91       99.27     11.59 o
 -11   3   8       32.21       34.54      7.05 o
 -10   3   8      188.11      190.61     14.89 o
  -9   3   8        2.97        1.51      3.08 o
  -8   3   8      104.87      113.30      9.82 o
  -7   3   8      298.46      315.93     10.21 o
  -6   3   8       53.78       64.52      4.32 o
  -5   3   8       41.75       35.55      3.38 o
  -4   3   8      940.02      920.10     16.55 o
  -3   3   8       99.06       84.26      5.87 o
  -2   3   8      202.63      207.03      8.72 o
  -1   3   8      524.43      520.22     13.45 o
   0   3   8       33.26       27.84      3.70 o
   1   3   8       91.77       93.32      4.20 o
   2   3   8        0.13       -2.21      1.47 o
   3   3   8       72.25       79.66      4.87 o
   4   3   8      246.61      247.18      7.21 o
   5   3   8     2297.23     2270.61     28.28 o
   6   3   8       22.63       19.41      3.38 o
   7   3   8       77.96       74.14      6.63 o
   8   3   8      119.87      126.38      8.08 o
   9   3   8       80.05       81.00      7.08 o
  10   3   8       75.41       76.16      7.01 o
  11   3   8       54.21       46.60      6.19 o
  12   3   8        3.32        3.70      5.49 o
 -12   4   8       12.75       24.15      6.79 o
 -11   4   8        0.17       -1.85      4.50 o
 -10   4   8       37.49       41.09      7.35 o
  -9   4   8      249.87      217.78     15.18 o
  -8   4   8        7.83        8.55      4.61 o
  -7   4   8       22.73       26.47      5.17 o
  -6   4   8       14.08       11.24      4.21 o
  -5   4   8      831.95      791.61     18.92 o
  -4   4   8       70.34       86.58      7.38 o
  -3   4   8      131.65      125.97      9.21 o
  -2   4   8        0.02       -2.70      2.71 o
  -1   4   8      271.43      266.10     10.94 o
   0   4   8        4.29        4.18      3.24 o
   1   4   8       24.32       21.42      4.06 o
   2   4   8      389.82      387.28     11.25 o
   3   4   8      514.06      465.22     13.56 o
   4   4   8      379.46      391.75     12.38 o
   5   4   8        1.49       -2.18      2.70 o
   6   4   8       19.18       16.48      3.91 o
   7   4   8      192.42      175.95     12.10 o
   8   4   8        0.22        8.21      5.10 o
   9   4   8        5.05        5.57      5.73 o
  10   4   8        0.00        5.80      5.96 o
  11   4   8       66.85       72.84     10.94 o
 -10   5   8        8.31       13.67      6.19 o
  -9   5   8      102.42      115.76     11.41 o
  -8   5   8        1.55        3.93      4.88 o
  -7   5   8       19.00       15.23      5.23 o
  -6   5   8       95.30       86.54      8.45 o
  -5   5   8        2.63       -1.27      3.57 o
  -4   5   8       43.65       46.26      6.42 o
  -3   5   8        0.00       -4.07      3.11 o
  -2   5   8      252.60      269.81     13.14 o
  -1   5   8        0.49        2.04      3.11 o
   0   5   8       42.34       42.42      5.28 o
   1   5   8       55.91       37.27      5.06 o
   2   5   8      104.46       97.03      7.45 o
   3   5   8        2.55        2.88      3.01 o
   4   5   8       11.68        6.17      3.60 o
   5   5   8        0.14        2.98      3.30 o
   6   5   8       33.35       33.47      5.99 o
   7   5   8        0.00        5.07      5.92 o
   8   5   8        0.45        4.06      5.15 o
   9   5   8        0.01        3.12      5.13 o
  10   5   8       41.71       50.63      8.76 o
  -8   6   8       25.56       34.78      7.80 o
  -7   6   8        0.05        3.26      4.86 o
  -6   6   8       15.71       12.31      5.14 o
  -5   6   8        2.50       -4.54      3.54 o
  -4   6   8        2.00        0.23      3.45 o
  -3   6   8        0.35        2.33      4.01 o
  -2   6   8        4.21        1.31      3.71 o
  -1   6   8        1.31       -5.01      3.34 o
   0   6   8       19.28       18.45      5.34 o
   1   6   8        0.27        3.36      3.80 o
   2   6   8        0.98       -5.19      3.46 o
   3   6   8       15.69       16.61      4.67 o
   4   6   8        0.13       -0.33      3.66 o
   5   6   8       22.20       25.68      5.40 o
   6   6   8        7.64        4.23      4.78 o
   7   6   8       16.19        9.37      6.85 o
  -4   7   8       31.86       26.70      7.15 o
  -3   7   8       19.78       16.93      6.54 o
  -2   7   8       15.92       18.00      6.75 o
  -1   7   8        3.11       10.43      6.16 o
   0   7   8       16.03       24.80      7.48 o
   1   7   8       11.56        8.02      5.02 o
   2   7   8       10.86       10.80      6.20 o
   3   7   8       53.78       46.65      9.08 o
   4   7   8      111.68       60.95     22.86 o
 -14   1   9       39.92       47.42      7.41 o
 -13   1   9        0.98        6.11      4.00 o
 -12   1   9       44.72       41.46      7.14 o
 -11   1   9      120.29      112.47      8.20 o
 -10   1   9       12.01       11.02      3.61 o
  -9   1   9      188.83      170.46      9.01 o
  -8   1   9      104.01      107.35      7.05 o
  -7   1   9       50.26       54.92      5.04 o
  -6   1   9       58.24       63.94      3.82 o
  -5   1   9      826.40      883.70     13.09 o
  -4   1   9       86.41       92.19      6.11 o
  -3   1   9      115.03      105.24      4.33 o
  -2   1   9       32.66       32.51      2.63 o
  -1   1   9      218.99      225.28      5.53 o
   0   1   9        3.24        1.80      1.47 o
   1   1   9      356.61      348.38      6.75 o
   2   1   9      261.19      268.80      7.60 o
   3   1   9       16.10       12.35      1.83 o
   4   1   9       38.42       41.20      2.66 o
   5   1   9       28.70       35.76      4.07 o
   6   1   9      419.17      437.64     11.83 o
   7   1   9      164.84      172.29      8.60 o
   8   1   9      239.25      213.32      9.96 o
   9   1   9      217.42      207.19     10.13 o
  10   1   9        1.16       -0.67      3.07 o
  11   1   9       36.98       30.98      5.32 o
  12   1   9       14.08       10.98      5.62 o
  13   1   9       22.44       28.84      7.47 o
 -13   2   9        3.13       -1.33      3.72 o
 -12   2   9        2.29        2.86      3.75 o
 -11   2   9      134.96      126.57      8.78 o
 -10   2   9      204.43      214.99     11.92 o
  -9   2   9      654.29      638.74     15.64 o
  -8   2   9       22.11       31.22      4.44 o
  -7   2   9       12.01        8.35      4.03 o
  -6   2   9      212.39      213.00     11.80 o
  -5   2   9      498.38      475.98      9.93 o
  -4   2   9      164.70      169.62      5.81 o
  -3   2   9      102.39      102.37      4.37 o
  -2   2   9     1130.39     1198.55     15.89 o
  -1   2   9     2708.39     2650.75     29.72 o
   0   2   9     8195.94     8352.18     89.22 o
   1   2   9      562.47      587.01      9.58 o
   2   2   9        0.31        0.10      1.42 o
   3   2   9      940.14      894.47     13.29 o
   4   2   9      682.52      673.44     11.26 o
   5   2   9        7.98        8.74      2.21 o
   6   2   9      205.26      188.67      8.70 o
   7   2   9       44.02       36.67      4.50 o
   8   2   9      515.69      534.69     15.38 o
   9   2   9     1297.66     1314.37     29.97 o
  10   2   9       22.77       13.06      3.88 o
  11   2   9       32.41       24.19      7.19 o
  12   2   9       44.45       56.42      7.19 o
  13   2   9       20.99       13.82      7.62 o
 -13   3   9      289.11      306.14     18.25 o
 -12   3   9        1.30        5.01      4.87 o
 -11   3   9        5.38        2.98      4.30 o
 -10   3   9       24.47       22.95      9.73 o
  -9   3   9        3.67        3.05      2.98 o
  -8   3   9      207.59      212.13     12.60 o
  -7   3   9     1276.75     1168.13     31.88 o
  -6   3   9      231.00      234.94      8.61 o
  -5   3   9     1333.15     1316.60     25.36 o
  -4   3   9     1591.51     1592.17     28.23 o
  -3   3   9      376.68      392.77     10.86 o
  -2   3   9      320.64      302.68      9.61 o
  -1   3   9      728.23      763.26     15.54 o
   0   3   9      564.57      571.32     12.98 o
   1   3   9      561.03      556.19     12.76 o
   2   3   9      797.91      819.04     14.09 o
   3   3   9       40.49       39.21      3.30 o
   4   3   9      740.92      714.72     12.52 o
   5   3   9     1276.58     1242.83     18.27 o
   6   3   9       94.57       91.39      6.48 o
   7   3   9        2.10        6.69      3.22 o
   8   3   9       41.09       30.28      5.97 o
   9   3   9       41.25       50.50      6.00 o
  10   3   9       40.66       40.23      5.79 o
  11   3   9       10.87        8.64      4.33 o
  12   3   9       12.71       21.08      5.93 o
 -12   4   9        0.11        3.07      7.97 o
 -11   4   9       33.48       26.65      6.73 o
 -10   4   9      154.51      163.10     12.86 o
  -9   4   9       12.57       15.46      5.60 o
  -8   4   9       59.83       67.84      8.42 o
  -7   4   9        0.08       -2.32      3.56 o
  -6   4   9      176.08      182.20      9.76 o
  -5   4   9      906.43      882.94     18.76 o
  -4   4   9       78.94       64.10      7.36 o
  -3   4   9      157.54      148.45      8.62 o
  -2   4   9        6.32        5.63      3.41 o
  -1   4   9     2286.64     2201.02     33.89 o
   0   4   9      669.39      659.53     15.42 o
   1   4   9      149.43      130.81      7.72 o
   2   4   9       46.45       60.73      6.16 o
   3   4   9      509.99      491.40     13.06 o
   4   4   9     1651.17     1546.16     28.79 o
   5   4   9       88.15       89.52      6.87 o
   6   4   9       14.34       13.92      5.27 o
   7   4   9       94.11       91.61      9.34 o
   8   4   9      721.76      699.08     22.33 o
   9   4   9      415.06      397.46     19.57 o
  10   4   9       99.89      116.35     11.31 o
  11   4   9        5.11        8.54      6.64 o
 -10   5   9       35.31       43.68      8.33 o
  -9   5   9      679.60      734.72     28.18 o
  -8   5   9      225.95      207.57     19.31 o
  -7   5   9       18.08       15.86      5.66 o
  -6   5   9       19.98       24.48      5.07 o
  -5   5   9      257.11      250.50     13.08 o
  -4   5   9      555.79      560.35     15.45 o
  -3   5   9       56.04       55.04      6.15 o
  -2   5   9        4.88        0.00      3.27 o
  -1   5   9        4.66       -1.66      3.10 o
   0   5   9      447.46      441.77     17.57 o
   1   5   9      168.36      161.20      9.40 o
   2   5   9       48.07       56.98      6.21 o
   3   5   9       62.94       65.92      7.26 o
   4   5   9        0.31        1.65      3.42 o
   5   5   9       56.25       63.28      6.48 o
   6   5   9      265.73      276.70     16.25 o
   7   5   9      187.78      190.68     13.81 o
   8   5   9        1.83        1.27      4.93 o
   9   5   9      154.96      166.19     13.63 o
  -8   6   9       12.53       17.17      6.73 o
  -7   6   9        0.05       -3.23      5.11 o
  -6   6   9      167.50      187.98     12.76 o
  -5   6   9      285.44      313.00     14.42 o
  -4   6   9        5.30        1.04      4.14 o
  -3   6   9        0.44        5.62      4.43 o
  -2   6   9       26.34       18.76      5.10 o
  -1   6   9      120.35      124.00      9.21 o
   0   6   9      345.74      333.06     15.85 o
   1   6   9      123.45      123.81      9.23 o
   2   6   9       25.95       18.77      4.90 o
   3   6   9       56.71       49.18      6.46 o
   4   6   9      302.55      327.36     15.76 o
   5   6   9      140.84      152.77     10.24 o
   6   6   9       14.63       15.84      7.30 o
   7   6   9        5.75        4.61      5.82 o
  -4   7   9        1.08        2.59      4.88 o
  -3   7   9       21.14       28.40      6.24 o
  -2   7   9       32.91       47.20      7.32 o
  -1   7   9        5.96        8.60      5.07 o
   0   7   9       72.37       80.26      8.39 o
   1   7   9       26.71       32.41      6.52 o
   2   7   9      125.92      131.41     11.74 o
   3   7   9       21.95       17.88      8.20 o
 -14   0  10      466.96      514.47     24.81 o
 -13   0  10       35.56       30.78      9.61 o
 -12   0  10        5.58        4.55      5.15 o
 -11   0  10      414.93      419.86     19.25 o
 -10   0  10       93.73      105.74     11.00 o
  -9   0  10     2317.96     2367.90     52.12 o
  -8   0  10      127.44      115.60     14.51 o
  -7   0  10      250.74      258.64     14.72 o
  -6   0  10       23.34       32.65      8.02 o
  -5   0  10     5022.54     5299.51     90.21 o
  -4   0  10      561.31      526.31     13.07 o
  -3   0  10      142.65      173.34      7.70 o
  -2   0  10      143.91      150.66      8.15 o
  -1   0  10        0.01       -1.28      2.05 o
   0   0  10      361.55      342.02      9.84 o
   1   0  10      262.80      247.86      8.10 o
   2   0  10      615.33      600.37     14.17 o
   3   0  10      335.89      340.37      9.30 o
   4   0  10      463.13      526.32     26.18 o
   5   0  10       44.24       32.95      5.67 o
   6   0  10        1.23       -3.49      3.22 o
   7   0  10      143.28      133.88     11.13 o
   8   0  10      109.32      114.58     13.49 o
   9   0  10        0.25        1.98      4.69 o
  10   0  10        0.61       -2.84      4.10 o
  11   0  10       18.34       21.78      6.80 o
  12   0  10      208.00      238.48     17.84 o
  13   0  10        3.20        3.06      8.50 o
 -14   1  10        0.72        3.68      4.91 o
 -13   1  10        5.73        7.71      4.35 o
 -12   1  10       40.65       50.34      6.29 o
 -11   1  10      263.35      254.08     16.33 o
 -10   1  10      537.44      526.60     14.70 o
  -9   1  10        2.59        3.82      3.09 o
  -8   1  10       13.19        7.15      3.21 o
  -7   1  10       82.09       74.56      5.87 o
  -6   1  10      410.60      374.60     10.53 o
  -5   1  10      650.59      670.83     12.56 o
  -4   1  10     1326.92     1357.43     17.91 o
  -3   1  10        2.19        0.44      1.63 o
  -2   1  10      580.26      582.00      9.81 o
  -1   1  10     3765.78     3842.44     41.06 o
   0   1  10      182.99      171.27      5.17 o
   1   1  10       36.46       47.74      4.94 o
   2   1  10      632.48      672.16     10.53 o
   3   1  10      391.47      365.44      7.74 o
   4   1  10      884.85      857.84     13.91 o
   5   1  10     1276.31     1341.63     24.67 o
   6   1  10      390.29      392.53     11.19 o
   7   1  10       63.34       67.67      5.82 o
   8   1  10     1013.14      942.80     19.54 o
   9   1  10      196.95      194.86     10.08 o
  10   1  10       25.49       38.96      5.29 o
  11   1  10      285.10      261.64     12.60 o
  12   1  10       26.30       29.11      5.51 o
  13   1  10       77.03       76.42     10.57 o
 -13   2  10       47.73       56.15      7.43 o
 -12   2  10      184.44      182.76     14.51 o
 -11   2  10       25.53       26.92      6.48 o
 -10   2  10      574.82      618.83     17.50 o
  -9   2  10      225.30      241.90     11.89 o
  -8   2  10        8.28        4.89      3.43 o
  -7   2  10      105.09       91.36      7.05 o
  -6   2  10       46.17       55.71      4.08 o
  -5   2  10      217.78      219.03      7.69 o
  -4   2  10       46.36       41.87      4.68 o
  -3   2  10      953.81     1008.81     15.38 o
  -2   2  10     2486.74     2547.13     31.06 o
  -1   2  10     1369.40     1422.83     19.31 o
   0   2  10     1296.56     1330.25     18.32 o
   1   2  10        1.35        0.41      1.64 o
   2   2  10      138.07      120.97      5.50 o
   3   2  10      518.27      513.16      9.54 o
   4   2  10      121.74      113.58      5.58 o
   5   2  10      210.53      216.58      9.23 o
   6   2  10        0.06        2.31      2.95 o
   7   2  10       88.29       85.91      6.47 o
   8   2  10        5.79        4.58      3.23 o
   9   2  10       71.07       60.20      6.12 o
  10   2  10       68.67       79.57      7.24 o
  11   2  10       32.45       27.69      5.28 o
  12   2  10      283.30      331.93     15.20 o
 -12   3  10       31.24       34.81      7.47 o
 -11   3  10      121.88      130.72     14.47 o
 -10   3  10       63.04       61.80      8.33 o
  -9   3  10       72.69       82.86     10.51 o
  -8   3  10        0.36       -2.04      3.66 o
  -7   3  10        2.46        1.01      3.36 o
  -6   3  10      275.34      279.75     15.09 o
  -5   3  10     1832.20     1700.56     51.64 o
  -4   3  10        2.46        1.97      2.70 o
  -3   3  10       13.48       17.24      4.48 o
  -2   3  10      388.38      424.83     11.48 o
  -1   3  10      174.49      164.36      8.03 o
   0   3  10      408.25      397.94     10.89 o
   1   3  10      208.57      216.78      8.81 o
   2   3  10        0.65        1.00      2.59 o
   3   3  10       32.15       20.66      4.09 o
   4   3  10     2356.16     2272.10     35.48 o
   5   3  10       82.17       77.96      5.90 o
   6   3  10       36.65       28.58      4.37 o
   7   3  10        0.23       -1.52      2.93 o
   8   3  10        8.96        6.91      3.90 o
   9   3  10      271.30      292.71     14.91 o
  10   3  10      223.43      225.86     13.11 o
  11   3  10        5.24        4.47      4.15 o
  12   3  10       13.71        0.41     10.23 o
 -11   4  10       18.92       19.41      7.68 o
 -10   4  10        9.84       14.05      5.82 o
  -9   4  10       34.03       27.82      6.78 o
  -8   4  10      123.64      107.20     10.36 o
  -7   4  10      119.70      104.35     10.07 o
  -6   4  10       61.94       65.12      7.30 o
  -5   4  10        6.20        1.47      2.76 o
  -4   4  10      176.44      172.06      9.38 o
  -3   4  10       59.35       64.43      6.17 o
  -2   4  10       20.29       22.89      4.18 o
  -1   4  10      170.32      170.80     11.56 o
   0   4  10       14.84       15.10      4.48 o
   1   4  10       26.90       21.54      4.16 o
   2   4  10      409.34      415.45     12.99 o
   3   4  10       55.93       49.25      5.32 o
   4   4  10       38.59       17.27      4.79 o
   5   4  10       30.30       41.13      5.66 o
   6   4  10      176.62      170.17     12.38 o
   7   4  10      306.67      315.90     17.15 o
   8   4  10       46.16       45.47      9.11 o
   9   4  10       19.85       18.09      6.29 o
  10   4  10        9.05       14.23      6.06 o
 -10   5  10       45.82       56.00      9.16 o
  -9   5  10       84.53      101.33     11.34 o
  -8   5  10       11.97       15.25      7.62 o
  -7   5  10       22.94       28.30      6.96 o
  -6   5  10       79.93       85.43      7.43 o
  -5   5  10       18.85       10.64      5.46 o
  -4   5  10       17.99       14.65      4.45 o
  -3   5  10        0.67        0.89      3.69 o
  -2   5  10       20.86       15.46      5.64 o
  -1   5  10       15.06        9.95      4.04 o
   0   5  10      339.05      291.12     12.73 o
   1   5  10       38.75       42.23      5.56 o
   2   5  10      218.30      206.67     10.68 o
   3   5  10       47.95       48.47      5.83 o
   4   5  10        1.63        0.20      2.97 o
   5   5  10       68.50       65.99      7.54 o
   6   5  10        4.30        4.23      4.72 o
   7   5  10        1.14        9.12      5.51 o
   8   5  10        7.06       13.44      6.37 o
   9   5  10       77.00       91.72     10.88 o
  -7   6  10        1.59       -0.32      5.40 o
  -6   6  10        1.14       -0.63      4.70 o
  -5   6  10      220.96      252.29     16.10 o
  -4   6  10       10.51       11.56      4.82 o
  -3   6  10      119.96       95.89      8.50 o
  -2   6  10       23.32       17.56      5.15 o
  -1   6  10       53.78       52.75      7.20 o
   0   6  10       35.10       47.50      6.43 o
   1   6  10        3.67       -1.71      3.78 o
   2   6  10       35.86       30.27      6.22 o
   3   6  10       18.45       13.33      4.54 o
   4   6  10      152.27      153.30     11.22 o
   5   6  10        3.61        1.75      5.35 o
   6   6  10       41.01       47.19      8.64 o
  -2   7  10       16.04       18.26      5.77 o
  -1   7  10        0.01        0.79      5.61 o
   0   7  10        7.88        3.86      5.15 o
   1   7  10        9.47       12.91      5.40 o
   2   7  10       33.67       36.41     15.96 o
 -13   1  11        0.11        1.18      3.92 o
 -12   1  11       25.38       23.49      5.10 o
 -11   1  11       15.34       23.64      4.96 o
 -10   1  11       31.81       33.49      5.07 o
  -9   1  11      175.57      191.80     15.41 o
  -8   1  11        0.21        3.81      3.84 o
  -7   1  11        6.86        5.87      3.12 o
  -6   1  11       76.77       77.56      5.82 o
  -5   1  11        0.45       -0.66      1.78 o
  -4   1  11        1.13        2.86      1.90 o
  -3   1  11      167.81      168.36      5.74 o
  -2   1  11       44.08       56.11      4.06 o
  -1   1  11      887.48      964.02     13.95 o
   0   1  11      279.81      298.78      6.82 o
   1   1  11      450.35      455.78      8.52 o
   2   1  11       76.56       90.67      4.31 o
   3   1  11       81.98      100.30      4.45 o
   4   1  11      200.98      222.92     11.05 o
   5   1  11      490.60      525.94     13.99 o
   6   1  11      344.73      367.71     16.84 o
   7   1  11      144.81      130.49      7.91 o
   8   1  11       78.42       78.55      6.50 o
   9   1  11        4.34        1.38      3.33 o
  10   1  11       50.20       40.95      5.85 o
  11   1  11       18.97       19.95      4.88 o
  12   1  11        7.74        7.18      4.44 o
 -13   2  11       86.45       89.66     10.30 o
 -12   2  11        0.30        2.93      3.79 o
 -11   2  11      133.04      124.13      8.85 o
 -10   2  11      402.84      398.86     18.94 o
  -9   2  11      210.63      208.73     11.65 o
  -8   2  11      132.26      109.44      7.22 o
  -7   2  11      217.59      212.59      9.63 o
  -6   2  11        3.63        0.68      2.62 o
  -5   2  11        6.00       -0.93      1.94 o
  -4   2  11       57.33       65.86      4.13 o
  -3   2  11      335.61      301.93      7.44 o
  -2   2  11      250.03      234.64     11.15 o
  -1   2  11      420.32      433.67      8.97 o
   0   2  11      175.49      190.72     10.53 o
   1   2  11      172.17      181.51      6.63 o
   2   2  11       76.41       84.52      4.60 o
   3   2  11      150.82      152.17      5.91 o
   4   2  11       85.29      102.08      5.43 o
   5   2  11       84.84       90.35      6.80 o
   6   2  11       18.48       16.31      3.51 o
   7   2  11      255.24      246.46     11.96 o
   8   2  11      128.67      137.80     11.26 o
   9   2  11        2.51       -1.96      3.23 o
  10   2  11        2.48       -1.13      3.58 o
  11   2  11      214.12      217.30     12.05 o
  12   2  11       16.39       22.27      5.31 o
 -12   3  11        6.21        8.93      5.72 o
 -11   3  11      164.48      163.96     13.29 o
 -10   3  11       95.63      106.67     10.53 o
  -9   3  11       19.82       13.11      5.49 o
  -8   3  11        0.80        2.70      4.45 o
  -7   3  11      410.35      388.10     16.63 o
  -6   3  11       62.82       52.70      7.05 o
  -5   3  11      908.77      859.50     35.50 o
  -4   3  11      506.97      529.89     14.61 o
  -3   3  11        8.78        7.39      2.84 o
  -2   3  11      564.69      504.85     15.22 o
  -1   3  11       35.84       26.76      3.75 o
   0   3  11        2.83        1.39      2.81 o
   1   3  11       70.09       65.72      5.52 o
   2   3  11      273.82      257.03      9.54 o
   3   3  11       15.40       12.97      3.39 o
   4   3  11      294.98      272.25     10.76 o
   5   3  11      551.84      523.79     17.62 o
   6   3  11       60.38       51.23      7.10 o
   7   3  11      103.78      124.44      9.22 o
   8   3  11      238.78      269.00     13.53 o
   9   3  11      234.82      241.63     18.02 o
  10   3  11       81.70       71.37      8.89 o
  11   3  11       22.66       18.14      6.34 o
 -11   4  11       89.21      116.30     11.68 o
 -10   4  11       35.83       38.41      7.64 o
  -9   4  11       98.52      113.63     11.11 o
  -8   4  11        6.23        4.87      4.71 o
  -7   4  11      272.11      277.20     22.74 o
  -6   4  11      907.19      975.77     25.38 o
  -5   4  11       27.93       35.50      6.66 o
  -4   4  11      458.89      433.89     13.19 o
  -3   4  11        2.87        0.70      3.37 o
  -2   4  11       12.01        6.61      3.52 o
  -1   4  11       42.26       44.87      5.24 o
   0   4  11      553.10      513.46     13.76 o
   1   4  11       32.32       40.24      5.00 o
   2   4  11       11.68        5.23      4.22 o
   3   4  11      296.59      310.05     12.46 o
   4   4  11      188.50      178.37     10.32 o
   5   4  11       50.19       53.65      7.68 o
   6   4  11      104.32       93.09     10.04 o
   7   4  11       79.12       88.70      9.98 o
   8   4  11        3.77        0.04      4.82 o
   9   4  11      291.85      306.37     17.71 o
  10   4  11       95.33      105.84     11.44 o
  -9   5  11       56.42       79.26     10.06 o
  -8   5  11       22.31       26.19      7.03 o
  -7   5  11      128.04      118.12     11.57 o
  -6   5  11       16.65        8.40      4.79 o
  -5   5  11       34.98       44.66      6.61 o
  -4   5  11      135.74      141.19     10.22 o
  -3   5  11      188.71      203.75     11.17 o
  -2   5  11      127.90      127.81      8.98 o
  -1   5  11       27.28       16.19      5.28 o
   0   5  11        4.39        0.43      3.57 o
   1   5  11        0.19        1.74      3.83 o
   2   5  11      197.39      203.84     13.39 o
   3   5  11      147.19      161.10      9.70 o
   4   5  11       70.01       49.44      8.97 o
   5   5  11       24.57       24.56      6.37 o
   6   5  11      103.20      106.58     11.00 o
   7   5  11      544.80      522.83     23.54 o
   8   5  11       39.76       50.08     12.46 o
  -7   6  11        2.54        8.38      5.97 o
  -6   6  11      416.51      410.69     18.71 o
  -5   6  11      384.30      418.56     18.68 o
  -4   6  11        6.08       10.29      5.35 o
  -3   6  11        1.17       -3.99      3.95 o
  -2   6  11        1.76        0.78      4.79 o
  -1   6  11      388.11      400.84     16.43 o
   0   6  11      553.70      534.51     16.72 o
   1   6  11       33.74       50.30      6.86 o
   2   6  11       24.41       24.62      5.44 o
   3   6  11      270.21      294.12     15.51 o
   4   6  11      282.10      291.93     15.88 o
   5   6  11       22.80       13.48      6.50 o
   6   6  11        9.59        6.94      5.96 o
 -13   0  12       10.33       13.41      6.76 o
 -12   0  12        0.72        0.55      5.16 o
 -11   0  12      186.37      176.40     14.94 o
 -10   0  12      235.06      213.19     15.90 o
  -9   0  12      233.50      219.52     15.40 o
  -8   0  12      348.86      312.84     20.80 o
  -7   0  12      261.11      268.32     15.76 o
  -6   0  12      406.63      423.98     20.65 o
  -5   0  12        2.21        5.40      2.89 o
  -4   0  12      597.46      607.15     15.43 o
  -3   0  12      149.17      148.69      8.33 o
  -2   0  12      255.60      245.60     10.18 o
  -1   0  12      776.96      787.44     17.72 o
   0   0  12      688.57      703.93     16.31 o
   1   0  12      256.46      275.15      9.48 o
   2   0  12     1473.45     1528.08     27.85 o
   3   0  12     1226.46     1214.38     23.40 o
   4   0  12      696.15      679.23     20.78 o
   5   0  12        0.55        3.54      4.60 o
   6   0  12      733.70      742.24     23.98 o
   7   0  12      652.37      607.63     24.56 o
   8   0  12      543.71      524.01     20.54 o
   9   0  12      153.53      162.65     13.49 o
  10   0  12      162.42      148.66     13.90 o
  11   0  12      136.21      116.94     13.09 o
  12   0  12      210.24      260.61     19.60 o
 -13   1  12        0.47        1.51      4.24 o
 -12   1  12       18.59       26.68      6.82 o
 -11   1  12     1271.94     1259.84     27.66 o
 -10   1  12      279.04      294.38     13.39 o
  -9   1  12      153.63      139.11      8.54 o
  -8   1  12        8.53        4.39      3.22 o
  -7   1  12      113.76      107.23      7.18 o
  -6   1  12      192.58      187.13     10.75 o
  -5   1  12      552.34      540.83     10.40 o
  -4   1  12      136.67      137.83      5.77 o
  -3   1  12       15.80       11.64      2.45 o
  -2   1  12      959.13      938.08     14.32 o
  -1   1  12      929.17      916.22     13.91 o
   0   1  12       72.67       94.68      4.97 o
   1   1  12        8.42        7.79      2.17 o
   2   1  12       94.59      101.69      4.71 o
   3   1  12        3.09       -0.07      1.79 o
   4   1  12     1183.14     1228.29     24.59 o
   5   1  12       73.85       78.83      6.10 o
   6   1  12       17.15       13.68      3.76 o
   7   1  12       90.55       93.76      6.93 o
   8   1  12      154.61      154.23      9.48 o
   9   1  12        1.92        6.93      3.67 o
  10   1  12      134.50      138.53      9.39 o
  11   1  12      261.85      235.70     12.52 o
  12   1  12        7.32        7.40      4.62 o
 -13   2  12      101.94       93.61      9.49 o
 -12   2  12      159.72      172.64     12.00 o
 -11   2  12       29.98       30.69      6.02 o
 -10   2  12        5.75        6.94      3.72 o
  -9   2  12       15.37        9.24      4.32 o
  -8   2  12       41.21       41.65      5.19 o
  -7   2  12       83.10       85.94      6.44 o
  -6   2  12      170.85      174.92     10.30 o
  -5   2  12      170.06      176.52      8.41 o
  -4   2  12       40.84       42.31      3.71 o
  -3   2  12     1046.79     1055.43     15.80 o
  -2   2  12      417.70      398.99      8.56 o
  -1   2  12      317.47      291.01      7.26 o
   0   2  12        7.30        6.88      2.30 o
   1   2  12      115.85      121.65      5.28 o
   2   2  12      493.65      496.24      9.71 o
   3   2  12     1150.15     1169.04     16.88 o
   4   2  12      435.86      425.46     12.85 o
   5   2  12      182.57      171.67     10.86 o
   6   2  12      790.95      781.90     18.77 o
   7   2  12        0.11        2.13      2.93 o
   8   2  12      133.19      156.00     10.22 o
   9   2  12      298.33      278.79     12.70 o
  10   2  12        0.75       -3.54      3.34 o
  11   2  12       88.48       91.90      8.31 o
 -12   3  12        1.10        2.25      5.18 o
 -11   3  12       38.35       36.34      7.54 o
 -10   3  12      440.69      381.40     22.39 o
  -9   3  12        9.89       13.36      5.52 o
  -8   3  12       70.16       62.74      8.19 o
  -7   3  12        3.43        4.91      4.90 o
  -6   3  12     1052.07     1034.90     38.61 o
  -5   3  12        7.98        7.74      3.41 o
  -4   3  12       40.07       38.40      6.46 o
  -3   3  12      206.94      198.56      9.46 o
  -2   3  12        1.07        0.91      2.95 o
  -1   3  12     1337.12     1380.47     29.85 o
   0   3  12      229.17      197.63     14.24 o
   1   3  12      196.83      200.23     11.34 o
   2   3  12      261.91      262.39     14.59 o
   3   3  12      310.65      303.14     12.56 o
   4   3  12       78.22       79.27      9.46 o
   5   3  12        0.19        2.98      3.44 o
   6   3  12      245.45      205.59     29.94 o
   7   3  12       71.16       63.47      8.16 o
   8   3  12       82.25       88.23     10.57 o
   9   3  12      326.72      337.80     21.44 o
  10   3  12       23.56       22.75      7.68 o
  11   3  12       72.44       81.86     11.33 o
 -11   4  12       21.83       20.53      7.76 o
 -10   4  12        0.02       -2.67      4.65 o
  -9   4  12        3.05        2.75      4.77 o
  -8   4  12      343.28      317.44     20.73 o
  -7   4  12       20.28       26.54      6.57 o
  -6   4  12        3.63        2.22      3.66 o
  -5   4  12       10.76        9.55      4.28 o
  -4   4  12      250.31      251.36     11.55 o
  -3   4  12      110.58      132.89      8.52 o
  -2   4  12        7.36        9.60      3.59 o
  -1   4  12        9.80        7.71      5.80 o
   0   4  12       99.57       80.02      6.71 o
   1   4  12      136.06      134.97      8.31 o
   2   4  12       68.28       74.83      6.46 o
   3   4  12        7.72       11.54      3.87 o
   4   4  12      177.20      164.04     10.37 o
   5   4  12        9.07       11.73      5.96 o
   6   4  12       24.50       17.24      5.81 o
   7   4  12      329.23      350.22     19.37 o
   8   4  12       17.60       10.79      5.65 o
   9   4  12        0.12       -3.97      4.71 o
  10   4  12        1.41       -5.73     10.64 o
  -9   5  12       31.48       47.50      8.76 o
  -8   5  12        0.72       -0.70      4.95 o
  -7   5  12       12.66       12.21      5.57 o
  -6   5  12       38.38       33.53      6.58 o
  -5   5  12      161.20      174.96     10.48 o
  -4   5  12        1.49       -5.59      3.73 o
  -3   5  12       15.66       25.01      5.61 o
  -2   5  12        2.55        4.32      3.85 o
  -1   5  12       78.88       74.55      7.18 o
   0   5  12       28.18       41.50      6.62 o
   1   5  12      151.05      153.67      9.67 o
   2   5  12        7.68        8.16      3.98 o
   3   5  12      112.39      113.27      8.47 o
   4   5  12       31.07       26.42      6.78 o
   5   5  12        5.39        4.70      4.32 o
   6   5  12       37.38       33.51      7.50 o
   7   5  12        4.97        5.29      5.67 o
   8   5  12        8.38       16.43      6.91 o
  -6   6  12       12.28       11.38      5.49 o
  -5   6  12        3.78        9.71      4.95 o
  -4   6  12        0.10        0.98      4.85 o
  -3   6  12       13.08        8.06      5.12 o
  -2   6  12      119.12       94.32      9.46 o
  -1   6  12       30.58       21.96      5.58 o
   0   6  12      105.10       90.36      8.44 o
   1   6  12        7.32        1.28      4.31 o
   2   6  12       11.94       12.75      4.85 o
   3   6  12       23.51       22.45      5.69 o
   4   6  12        6.79        8.49      6.37 o
   5   6  12       52.38       35.86     13.80 o
 -13   1  13        3.04       -0.70      4.06 o
 -12   1  13        0.58       -2.97      4.12 o
 -11   1  13       27.93       30.77      5.49 o
 -10   1  13      206.48      186.19     10.52 o
  -9   1  13        2.74        1.10      3.16 o
  -8   1  13       64.12       62.62      5.96 o
  -7   1  13        5.16        2.80      2.90 o
  -6   1  13      482.53      457.16     15.49 o
  -5   1  13      109.09      118.82      5.66 o
  -4   1  13      369.16      381.90      8.86 o
  -3   1  13      211.45      212.08      7.25 o
  -2   1  13        9.42        6.34      2.43 o
  -1   1  13      100.48      114.26      5.32 o
   0   1  13      121.24      139.82      5.77 o
   1   1  13       83.35       83.65      4.58 o
   2   1  13      318.06      322.72      7.68 o
   3   1  13      256.98      273.94      8.34 o
   4   1  13       37.25       48.60      4.99 o
   5   1  13        0.04        0.14      2.25 o
   6   1  13      163.96      172.64      9.19 o
   7   1  13      204.28      203.98     11.11 o
   8   1  13       61.11       57.36      6.17 o
   9   1  13        0.33       -0.29      3.41 o
  10   1  13      127.67      126.45     10.24 o
  11   1  13       35.07       37.81      6.17 o
 -12   2  13        0.13        6.94      5.39 o
 -11   2  13       83.55       70.73      9.05 o
 -10   2  13       16.17        7.26      4.39 o
  -9   2  13       61.60       51.58      9.00 o
  -8   2  13      179.69      178.70     17.36 o
  -7   2  13        0.60       -1.01      3.27 o
  -6   2  13      419.49      412.77     16.98 o
  -5   2  13      726.07      705.48     12.79 o
  -4   2  13       52.84       67.81      4.49 o
  -3   2  13       31.81       33.15      3.42 o
  -2   2  13      151.73      149.93      6.06 o
  -1   2  13       16.23       18.34      2.85 o
   0   2  13      360.58      353.51      8.18 o
   1   2  13      174.15      186.64      7.94 o
   2   2  13        0.15       -0.83      2.12 o
   3   2  13       79.79       85.19      4.85 o
   4   2  13     1215.19     1267.47     22.55 o
   5   2  13      133.08      118.22     15.72 o
   6   2  13        2.39        3.19      3.21 o
   7   2  13       38.19       27.12      4.89 o
   8   2  13       53.96       53.67      6.00 o
   9   2  13       12.81       16.23      6.27 o
  10   2  13        3.81        3.80      4.29 o
  11   2  13        9.97       13.01      4.88 o
 -11   3  13      123.17      125.26     12.34 o
 -10   3  13      163.42      170.88     13.71 o
  -9   3  13       37.32       49.82      7.89 o
  -8   3  13       41.43       36.01      7.71 o
  -7   3  13      228.34      199.91     26.51 o
  -6   3  13      174.33      162.24     11.92 o
  -5   3  13       83.76       88.73      6.84 o
  -4   3  13      110.81      103.19      8.19 o
  -3   3  13        7.52        5.00      3.49 o
  -2   3  13     3764.52     3698.43     55.15 o
  -1   3  13     2772.29     2695.59     39.41 o
   0   3  13      852.01      812.28     17.26 o
   1   3  13      932.81      934.09     18.72 o
   2   3  13      751.83      757.30     16.48 o
   3   3  13      347.02      358.03     15.76 o
   4   3  13       23.92       29.27      5.94 o
   5   3  13       50.26       18.18     10.22 o
   6   3  13      146.65      113.23     17.92 o
   7   3  13      391.18      362.09     21.17 o
   8   3  13      701.02      720.03     38.57 o
   9   3  13       63.65       71.57     10.84 o
  10   3  13      298.29      275.72     22.75 o
 -10   4  13      115.97      138.21     14.92 o
  -9   4  13      118.10      103.49     20.37 o
  -8   4  13        6.61        9.20      5.43 o
  -7   4  13      205.35      169.05     15.56 o
  -6   4  13      237.02      215.35     22.69 o
  -5   4  13       50.13       41.58      5.62 o
  -4   4  13      105.48      101.83      7.70 o
  -3   4  13       43.43       40.34      5.62 o
  -2   4  13        9.79       13.07      4.00 o
  -1   4  13      359.80      333.41     23.42 o
   0   4  13      234.46      225.15     14.01 o
   1   4  13       11.38        0.12      3.23 o
   2   4  13        5.70        5.59      3.54 o
   3   4  13        0.12       -2.54      3.42 o
   4   4  13       44.49       47.16      7.46 o
   5   4  13      272.61      301.92     24.01 o
   6   4  13       14.96       21.72      6.36 o
   7   4  13       11.48        7.49      5.37 o
   8   4  13      105.84      114.90     11.65 o
   9   4  13       51.21       54.91     10.63 o
  -8   5  13       48.31       52.95      8.92 o
  -7   5  13      171.49      154.39     13.29 o
  -6   5  13      289.09      328.07     22.57 o
  -5   5  13        8.35        4.00      4.01 o
  -4   5  13      128.47      162.00     14.82 o
  -3   5  13      126.88      128.07      9.25 o
  -2   5  13      347.48      338.39     16.00 o
  -1   5  13      138.85      115.84     10.00 o
   0   5  13        0.54        3.49      3.73 o
   1   5  13       52.12       63.87      6.69 o
   2   5  13      254.14      259.07     13.54 o
   3   5  13      607.84      628.62     24.40 o
   4   5  13       49.47       49.92      8.10 o
   5   5  13       31.97       23.21      8.12 o
   6   5  13       20.54       14.71      6.31 o
   7   5  13      420.44      430.80     33.37 o
  -5   6  13       19.36       12.04      5.69 o
  -4   6  13        0.31        2.55      4.55 o
  -3   6  13        1.41        7.65      5.53 o
  -2   6  13       11.52       12.61      5.72 o
  -1   6  13      115.39      138.28     12.50 o
   0   6  13       12.29       13.96      5.08 o
   1   6  13       23.21       19.82      5.52 o
   2   6  13       10.15        7.39      4.84 o
   3   6  13       51.80       58.30      8.44 o
   4   6  13        4.64       11.62      6.23 o
 -13   0  14       32.64       43.77     17.18 o
 -12   0  14       20.21       21.20      7.39 o
 -11   0  14      252.26      240.38     17.78 o
 -10   0  14      186.04      169.98     15.48 o
  -9   0  14      154.82      173.36     15.74 o
  -8   0  14      242.40      239.90     15.81 o
  -7   0  14      408.07      416.31     21.25 o
  -6   0  14     1248.86     1276.68     35.35 o
  -5   0  14       32.71       40.83      5.35 o
  -4   0  14      538.35      567.22     15.79 o
  -3   0  14     1127.73     1127.87     24.52 o
  -2   0  14     2250.71     2227.26     39.21 o
  -1   0  14      159.90      163.09     18.25 o
   0   0  14      624.40      630.17     16.31 o
   1   0  14       13.77       11.57      3.59 o
   2   0  14      941.34      902.02     20.02 o
   3   0  14     1356.34     1369.75     33.14 o
   4   0  14       81.30       77.61      8.70 o
   5   0  14       82.29       84.27     22.28 o
   6   0  14      383.90      392.98     17.37 o
   7   0  14     1968.46     1916.33     56.05 o
   8   0  14      348.83      358.11     20.44 o
   9   0  14      181.69      162.13     23.21 o
  10   0  14       16.21       13.08      6.82 o
  11   0  14       25.45       32.92     11.91 o
 -12   1  14        8.23        8.54      4.67 o
 -11   1  14      168.50      184.11     11.02 o
 -10   1  14      353.28      363.08     14.89 o
  -9   1  14       62.50       62.96      6.47 o
  -8   1  14        0.50        1.18      3.17 o
  -7   1  14        0.65        1.43      2.46 o
  -6   1  14      978.80      942.39     19.13 o
  -5   1  14      265.90      260.99      9.05 o
  -4   1  14        0.69        8.30      4.48 o
  -3   1  14       96.22       98.97      6.05 o
  -2   1  14       69.22       69.08      4.52 o
  -1   1  14      258.66      261.31      7.82 o
   0   1  14      658.02      632.75     11.64 o
   1   1  14       65.80       60.84      4.28 o
   2   1  14      148.24      157.26      7.02 o
   3   1  14      247.06      238.80      9.87 o
   4   1  14      569.34      576.47     17.11 o
   5   1  14       45.05       46.78      6.22 o
   6   1  14       97.43       94.62      7.89 o
   7   1  14      171.70      174.65     10.92 o
   8   1  14        0.88        1.67      3.72 o
   9   1  14       76.14       81.97      8.26 o
  10   1  14       56.60       48.13      6.97 o
  11   1  14      206.25      240.60     13.17 o
 -12   2  14      185.54      200.02     15.06 o
 -11   2  14       31.56       27.32      6.90 o
 -10   2  14       58.97       55.96     11.75 o
  -9   2  14       46.68       37.33      7.10 o
  -8   2  14        0.05        1.33      4.05 o
  -7   2  14      177.72      167.96     13.95 o
  -6   2  14      930.79      924.35     24.78 o
  -5   2  14       82.65       79.53      6.11 o
  -4   2  14      579.65      606.07     15.16 o
  -3   2  14      379.32      384.59     11.24 o
  -2   2  14      813.66      832.04     17.01 o
  -1   2  14      227.94      229.79      9.87 o
   0   2  14       30.96       23.16      3.80 o
   1   2  14       21.96       15.47      2.97 o
   2   2  14      529.32      526.90     10.67 o
   3   2  14     1708.18     1710.29     27.65 o
   4   2  14      288.00      297.45     11.00 o
   5   2  14      929.31      912.36     22.42 o
   6   2  14      272.22      254.96     12.94 o
   7   2  14       23.01       15.31      4.29 o
   8   2  14       69.83       74.55      7.02 o
   9   2  14       59.70       74.38      7.48 o
  10   2  14        0.99        5.74      4.40 o
  11   2  14       73.19       56.26      8.85 o
 -11   3  14      233.14      191.10     42.80 o
 -10   3  14      222.54      200.48     20.49 o
  -9   3  14       85.16       63.13      8.67 o
  -8   3  14       37.31       40.60      7.33 o
  -7   3  14        0.22       -4.93      3.54 o
  -6   3  14       29.21       30.70      6.47 o
  -5   3  14      156.64      176.93      9.51 o
  -4   3  14      145.42      155.13      8.96 o
  -3   3  14      118.49      105.10      8.51 o
  -2   3  14       68.78       71.18      6.28 o
  -1   3  14      817.71      843.96     23.60 o
   0   3  14      252.38      242.11     10.53 o
   1   3  14      151.91      145.19      8.30 o
   2   3  14      378.85      376.12     11.98 o
   3   3  14        9.01       13.85      4.92 o
   4   3  14      128.29      107.93     11.55 o
   5   3  14      215.04      215.17     21.11 o
   6   3  14       54.91       54.38      7.72 o
   7   3  14       21.11       18.79      5.80 o
   8   3  14       55.20       62.00      8.75 o
   9   3  14       59.11       75.74      9.74 o
  10   3  14       80.82       68.30      9.63 o
 -10   4  14       76.81       87.92     10.98 o
  -9   4  14       39.82       44.54      8.18 o
  -8   4  14      299.06      284.99     20.17 o
  -7   4  14       54.15       63.62     12.76 o
  -6   4  14        0.94        0.24      3.64 o
  -5   4  14        4.80        9.97      4.30 o
  -4   4  14       51.54       61.56      6.45 o
  -3   4  14      258.50      265.17     12.21 o
  -2   4  14       15.32        1.37      3.60 o
  -1   4  14       31.48       22.02      4.71 o
   0   4  14       28.96       29.29      5.02 o
   1   4  14      325.50      294.37     12.63 o
   2   4  14        1.23       -3.97      3.36 o
   3   4  14        1.31        3.75      4.87 o
   4   4  14       41.01       45.73      7.56 o
   5   4  14       29.26       21.02      6.75 o
   6   4  14        0.02        2.96      4.77 o
   7   4  14       38.52       58.83     12.16 o
   8   4  14      168.78      170.59     24.92 o
  -8   5  14        0.00        4.26      5.70 o
  -7   5  14        8.46        2.76      6.85 o
  -6   5  14        8.14        5.14      6.61 o
  -5   5  14        0.19        6.22      5.29 o
  -4   5  14       73.59       81.21      7.84 o
  -3   5  14        6.75        1.10      3.76 o
  -2   5  14        0.10        2.28      3.86 o
  -1   5  14        9.28        9.37      4.34 o
   0   5  14       16.66        9.78      4.62 o
   1   5  14      100.81       88.32      7.68 o
   2   5  14        8.87        8.56      4.27 o
   3   5  14        0.01       -0.16      4.85 o
   4   5  14       58.96       59.25      8.82 o
   5   5  14      137.47      161.89     20.03 o
   6   5  14      166.96      139.46     13.23 o
  -4   6  14       55.79       47.50      6.86 o
  -3   6  14       16.24       23.12      6.36 o
  -2   6  14        6.35        7.80      4.96 o
  -1   6  14       23.48       30.01      6.78 o
   0   6  14        9.29        1.60      4.52 o
   1   6  14       33.17       43.03      7.01 o
   2   6  14        0.28       -4.44      4.54 o
   3   6  14        8.78       -5.38      5.41 o
 -12   1  15       42.52       41.92      6.45 o
 -11   1  15        2.12        2.29      4.15 o
 -10   1  15       36.82       44.75      5.95 o
  -9   1  15       63.64       74.36      7.08 o
  -8   1  15       23.33       17.96      4.10 o
  -7   1  15        2.96       -3.03      2.80 o
  -6   1  15       48.32       64.39      6.51 o
  -5   1  15       19.33       13.78      3.85 o
  -4   1  15      362.61      368.17      9.31 o
  -3   1  15        0.35       -0.77      2.22 o
  -2   1  15       32.72       34.97      3.75 o
  -1   1  15       15.40       20.69      3.18 o
   0   1  15       58.68       69.62      4.62 o
   1   1  15      132.08      143.71      6.29 o
   2   1  15        3.24        1.91      2.59 o
   3   1  15        1.98        1.53      2.87 o
   4   1  15        2.29        5.50      3.10 o
   5   1  15       16.70       17.34      4.19 o
   6   1  15       37.65       34.60      5.05 o
   7   1  15       15.97       16.08      4.74 o
   8   1  15       68.95       74.33      7.21 o
   9   1  15        0.41        1.71      3.83 o
  10   1  15       19.82       13.60      5.41 o
  11   1  15        6.55       -4.91     11.05 o
 -11   2  15       36.71       46.09      8.56 o
 -10   2  15       94.95       94.37     10.49 o
  -9   2  15        0.50        2.01      4.40 o
  -8   2  15        7.81        4.46      4.08 o
  -7   2  15      106.98      102.94     10.11 o
  -6   2  15      689.52      675.96     21.15 o
  -5   2  15      542.67      547.64     29.11 o
  -4   2  15       10.36       12.25      3.52 o
  -3   2  15      190.59      192.69     10.28 o
  -2   2  15      171.78      173.70      8.78 o
  -1   2  15       60.46       64.49      5.82 o
   0   2  15        3.34        2.50      2.87 o
   1   2  15        8.59        7.42      3.23 o
   2   2  15        2.80        1.58      3.15 o
   3   2  15      133.24      128.77      8.71 o
   4   2  15      566.75      610.59     16.96 o
   5   2  15        6.86        8.04      3.73 o
   6   2  15      512.10      564.52     17.12 o
   7   2  15       20.29       21.77      5.27 o
   8   2  15       21.43       24.13      5.65 o
   9   2  15       21.98       26.42      6.05 o
  10   2  15       26.81       11.29      6.12 o
 -11   3  15      136.85       93.31     29.05 o
 -10   3  15       89.74       59.77     11.92 o
  -9   3  15      284.97      198.55     27.06 o
  -8   3  15       70.96       39.68     22.14 o
  -7   3  15        4.02        3.13      4.19 o
  -6   3  15        3.66        2.26      3.87 o
  -5   3  15      391.81      414.75     20.70 o
  -4   3  15        1.68       -1.79      2.64 o
  -3   3  15      437.79      425.70     13.62 o
  -2   3  15      842.40      800.31     21.82 o
  -1   3  15      140.53      140.63      9.14 o
   0   3  15      282.65      292.90     12.35 o
   1   3  15        0.07       -0.42      2.77 o
   2   3  15       16.49       17.27      3.85 o
   3   3  15      218.22      164.12     14.76 o
   4   3  15        1.10        0.21      4.14 o
   5   3  15       27.17       15.31      5.48 o
   6   3  15        4.81       -4.16      3.85 o
   7   3  15      135.22      124.29     11.61 o
   8   3  15        1.71        5.91      5.26 o
   9   3  15        0.59        8.94      6.05 o
  -9   4  15        0.31       -0.66      5.11 o
  -8   4  15       73.29       77.10     12.97 o
  -7   4  15        5.06       11.52      5.56 o
  -6   4  15      163.44      160.14     12.90 o
  -5   4  15      114.68       91.26     13.10 o
  -4   4  15       12.89        9.35      3.58 o
  -3   4  15       72.47       64.84      8.61 o
  -2   4  15      156.99      148.58     10.14 o
  -1   4  15      108.24       93.20     10.29 o
   0   4  15        2.11        8.73      3.89 o
   1   4  15       72.17       66.58      6.58 o
   2   4  15        0.79        1.51      4.02 o
   3   4  15        6.40       -2.05      4.60 o
   4   4  15       14.05        6.10      5.11 o
   5   4  15       19.87       21.56      6.39 o
   6   4  15      163.94      151.78     29.47 o
   7   4  15       31.13       21.09      8.98 o
   8   4  15        3.24        7.26      5.79 o
  -7   5  15      388.53      345.04     22.81 o
  -6   5  15      147.98      150.74     13.43 o
  -5   5  15      224.00      226.91     20.31 o
  -4   5  15       93.29      104.43      8.69 o
  -3   5  15       40.88       37.18      6.08 o
  -2   5  15      135.98      149.63     11.19 o
  -1   5  15       42.24       42.61      6.12 o
   0   5  15        1.12        1.84      3.92 o
   1   5  15       20.53       21.95      5.61 o
   2   5  15      315.59      314.65     18.41 o
   3   5  15      239.25      251.07     24.39 o
   4   5  15       85.59       58.86      9.01 o
   5   5  15        0.28       -3.24      5.06 o
   6   5  15       41.89       21.53     12.28 o
  -3   6  15       69.97       78.80     11.98 o
  -2   6  15        7.85        5.96      5.11 o
  -1   6  15      140.20      162.18     11.28 o
   0   6  15       45.93       45.86      7.73 o
   1   6  15      203.78      210.16     23.05 o
 -12   0  16      348.28      350.93     22.90 o
 -11   0  16       34.32       25.19     14.12 o
 -10   0  16      372.56      313.91     31.12 o
  -9   0  16       60.27       71.92     10.03 o
  -8   0  16       62.36       60.28      9.19 o
  -7   0  16       63.44       71.64     15.92 o
  -6   0  16        1.95        3.30      4.78 o
  -5   0  16       45.02       35.24      7.03 o
  -4   0  16       28.91       34.39      5.58 o
  -3   0  16      707.44      732.63     19.25 o
  -2   0  16      716.21      720.69     18.83 o
  -1   0  16     1132.60     1161.42     25.45 o
   0   0  16      102.26      109.16      8.24 o
   1   0  16      727.65      725.16     18.47 o
   2   0  16       84.60       94.88     12.14 o
   3   0  16      127.78      124.14     10.85 o
   4   0  16       14.19       15.72      5.59 o
   5   0  16      284.98      313.96     18.33 o
   6   0  16       72.23       74.74     11.69 o
   7   0  16      525.39      531.68     22.01 o
   8   0  16        7.90       10.11      6.12 o
   9   0  16       51.83       69.56     12.92 o
  10   0  16      439.56      439.88     30.80 o
 -11   1  16        6.74       14.83      5.58 o
 -10   1  16      360.81      359.58     17.99 o
  -9   1  16       74.70       73.70      7.21 o
  -8   1  16       44.72       46.90      6.68 o
  -7   1  16        0.28        0.29      3.15 o
  -6   1  16      114.26      112.48      7.82 o
  -5   1  16      198.93      213.74     10.16 o
  -4   1  16      602.34      616.64     12.39 o
  -3   1  16        9.57       13.01      2.93 o
  -2   1  16        4.53        4.78      3.00 o
  -1   1  16       38.70       44.80      4.15 o
   0   1  16      297.33      318.27      9.33 o
   1   1  16      404.68      400.06     11.03 o
   2   1  16      162.15      172.95      8.84 o
   3   1  16       17.34       16.01      3.91 o
   4   1  16      106.10      111.13      7.67 o
   5   1  16      891.52      910.12     19.87 o
   6   1  16       16.26        7.99      3.05 o
   7   1  16       41.31       61.60      6.64 o
   8   1  16       32.58       27.35      6.12 o
   9   1  16      103.68      107.33     16.13 o
  10   1  16       80.41       94.31      8.87 o
 -11   2  16       25.85       33.74      7.63 o
 -10   2  16      276.15      253.51     16.63 o
  -9   2  16       71.85       72.84      9.13 o
  -8   2  16        3.71        4.74      4.61 o
  -7   2  16      235.25      276.22     16.25 o
  -6   2  16      157.82      170.96     14.05 o
  -5   2  16      410.96      391.80     16.64 o
  -4   2  16        9.32       13.03      3.84 o
  -3   2  16       12.59        9.83      3.46 o
  -2   2  16      184.16      211.67     10.00 o
  -1   2  16       87.00       91.72      6.80 o
   0   2  16        6.62        3.30      3.23 o
   1   2  16        8.18        5.40      3.15 o
   2   2  16      146.92      138.87     10.61 o
   3   2  16      669.05      717.57     21.63 o
   4   2  16       17.19       17.87      5.35 o
   5   2  16        8.63        9.30      4.91 o
   6   2  16       31.06        7.01      4.31 o
   7   2  16       11.01        6.61      5.18 o
   8   2  16       89.51       99.99     10.52 o
   9   2  16      138.81      148.22     13.02 o
 -10   3  16       33.49       24.34      7.32 o
  -9   3  16      129.92      116.43     11.78 o
  -8   3  16      138.53      164.37     15.72 o
  -7   3  16        6.63        1.97      4.90 o
  -6   3  16       60.84       73.26      9.15 o
  -5   3  16      410.18      445.78     18.86 o
  -4   3  16       47.98       50.72      6.00 o
  -3   3  16       19.08       21.97      4.47 o
  -2   3  16       12.19       13.18      3.96 o
  -1   3  16       41.24       29.95      4.87 o
   0   3  16      242.70      247.19     11.27 o
   1   3  16      544.19      563.83     17.71 o
   2   3  16       95.48       80.30     11.90 o
   3   3  16       14.33       10.29      4.68 o
   4   3  16      244.90      221.49     26.27 o
   5   3  16       26.52       17.25      8.60 o
   6   3  16      115.81       85.61     37.43 o
   7   3  16        1.16       -0.27      6.33 o
   8   3  16       42.95       25.97      6.69 o
  -9   4  16       79.79       77.88     15.61 o
  -8   4  16        6.11        3.80      4.55 o
  -7   4  16       90.46       87.23     13.88 o
  -6   4  16       47.12       42.82      8.04 o
  -5   4  16       17.40       15.60      5.80 o
  -4   4  16        1.08        1.03      3.70 o
  -3   4  16      185.40      192.20     10.82 o
  -2   4  16      309.36      321.83     13.79 o
  -1   4  16       42.47       48.83      6.00 o
   0   4  16      127.50      101.36      8.86 o
   1   4  16        2.17       -0.29      3.18 o
   2   4  16       14.19       10.69      5.26 o
   3   4  16       29.79       27.27      7.91 o
   4   4  16       18.01       17.29      5.76 o
   5   4  16       46.40       39.53      7.58 o
   6   4  16        2.51        1.08      4.35 o
   7   4  16      111.87       97.89     13.20 o
  -6   5  16      104.58       98.96     11.43 o
  -5   5  16       76.78       90.37     10.99 o
  -4   5  16      109.22       87.91     13.26 o
  -3   5  16        6.41        3.81      4.53 o
  -2   5  16       13.03        9.28      4.88 o
  -1   5  16       67.18       65.77      8.08 o
   0   5  16       15.14        8.99      4.56 o
   1   5  16        6.67        4.52      4.36 o
   2   5  16       30.02       28.04      7.38 o
   3   5  16       17.37       14.16      6.23 o
   4   5  16       31.79       29.80      7.88 o
   5   5  16       33.04       14.97      6.91 o
 -11   1  17       38.44       34.20      7.50 o
 -10   1  17       22.56       17.50      5.48 o
  -9   1  17      106.48       92.66     12.16 o
  -8   1  17       13.49       15.96      5.06 o
  -7   1  17       22.56       24.35      4.94 o
  -6   1  17      150.37      165.97      9.63 o
  -5   1  17        1.26        5.76      3.48 o
  -4   1  17      187.64      203.14     10.11 o
  -3   1  17        0.58        0.11      2.44 o
  -2   1  17        3.18        4.74      2.66 o
  -1   1  17        2.24       -0.40      2.35 o
   0   1  17       69.46       72.44      4.96 o
   1   1  17        0.05       -3.48      2.44 o
   2   1  17       26.19       25.44      4.44 o
   3   1  17      129.90      152.39     10.18 o
   4   1  17       51.54       46.71      6.16 o
   5   1  17       35.81       32.46      5.29 o
   6   1  17      275.40      275.69     13.86 o
   7   1  17       10.97       17.25      4.55 o
   8   1  17       62.70       60.46      6.99 o
   9   1  17       47.56       51.06      6.92 o
 -10   2  17       91.76      102.53     11.29 o
  -9   2  17        8.98       -0.04      3.73 o
  -8   2  17      142.07      123.87     11.63 o
  -7   2  17        1.19       -1.43      3.98 o
  -6   2  17       34.25       38.49      7.21 o
  -5   2  17       23.00       20.37      5.95 o
  -4   2  17      695.48      684.10     16.55 o
  -3   2  17      458.34      467.87     13.50 o
  -2   2  17        4.67        3.57      3.22 o
  -1   2  17      327.33      335.87     12.01 o
   0   2  17      162.52      158.38      8.85 o
   1   2  17      462.14      483.58     14.96 o
   2   2  17        0.40        3.37      4.24 o
   3   2  17        0.90       -0.24      4.03 o
   4   2  17       52.94       55.12      7.82 o
   5   2  17      614.17      589.22     21.97 o
   6   2  17       29.31       12.99      4.93 o
   7   2  17        6.97       10.88      5.39 o
   8   2  17      105.58      113.45     13.46 o
   9   2  17       77.89       74.39     10.33 o
  -9   3  17       15.83        9.33      5.20 o
  -8   3  17       78.96       91.06     10.48 o
  -7   3  17        8.90       10.12      5.59 o
  -6   3  17        5.36        6.21      5.15 o
  -5   3  17       13.79       15.01      5.60 o
  -4   3  17        0.93       -1.43      3.42 o
  -3   3  17       11.56       12.83      4.26 o
  -2   3  17        9.71        9.08      3.85 o
  -1   3  17      265.98      265.20     12.03 o
   0   3  17        2.73       -1.69      3.07 o
   1   3  17        8.99        7.51      5.30 o
   2   3  17       15.11       16.38      5.69 o
   3   3  17      276.44      249.88     15.57 o
   4   3  17      157.12      173.81     15.35 o
   5   3  17        7.19       12.22      5.60 o
   6   3  17       58.05       33.25      8.59 o
   7   3  17       55.02       46.72      8.68 o
   8   3  17        3.05       10.29      5.83 o
  -8   4  17       56.02       54.02      9.16 o
  -7   4  17       31.39       20.26      7.12 o
  -6   4  17      128.51      119.90     12.08 o
  -5   4  17       28.35       32.83      7.18 o
  -4   4  17       92.57       96.37      9.27 o
  -3   4  17      551.09      493.93     16.19 o
  -2   4  17      157.78      169.46     10.54 o
  -1   4  17      403.41      420.89     18.65 o
   0   4  17     1087.95     1042.21     23.04 o
   1   4  17       43.88       54.94      7.55 o
   2   4  17       12.90       16.16      6.09 o
   3   4  17        8.07        5.62      5.18 o
   4   4  17       78.57       83.45     13.76 o
   5   4  17      141.31      154.38     16.65 o
   6   4  17      142.71      149.54     19.45 o
  -5   5  17        0.01       -0.65      5.34 o
  -4   5  17        0.01       -1.53      4.73 o
  -3   5  17       92.99      104.05      9.10 o
  -2   5  17       38.37       40.50      8.48 o
  -1   5  17        0.91        1.33      4.01 o
   0   5  17        2.42        1.99      4.40 o
   1   5  17        0.17        2.27      4.86 o
   2   5  17       50.33       52.75      9.27 o
   3   5  17        5.88        7.69      5.93 o
 -10   0  18       17.23       28.47      8.11 o
  -9   0  18       33.68       28.54      7.90 o
  -8   0  18       53.32       77.27     10.59 o
  -7   0  18      107.47      107.38     11.81 o
  -6   0  18      246.73      265.21     21.24 o
  -5   0  18       73.84       69.45      9.35 o
  -4   0  18        3.72        4.08      4.99 o
  -3   0  18      282.56      301.53     14.04 o
  -2   0  18      217.75      218.68     12.34 o
  -1   0  18      156.15      162.23     10.57 o
   0   0  18      111.50      124.84      9.44 o
   1   0  18        0.25       -5.52      3.68 o
   2   0  18      151.59      141.32     12.26 o
   3   0  18      807.34      798.37     27.43 o
   4   0  18       58.50       75.61      9.71 o
   5   0  18       48.46       43.50      9.96 o
   6   0  18      271.66      275.77     21.80 o
   7   0  18       69.76       76.98     10.82 o
   8   0  18      186.10      174.41     15.80 o
   9   0  18      275.99      295.72     24.80 o
 -10   1  18       87.45       90.42     10.54 o
  -9   1  18       54.39       55.09      8.41 o
  -8   1  18      178.86      168.98     13.15 o
  -7   1  18      483.29      473.20     20.69 o
  -6   1  18        4.72        6.06      4.96 o
  -5   1  18     1455.30     1449.24     32.94 o
  -4   1  18      506.29      526.88     16.05 o
  -3   1  18      205.61      228.70      9.10 o
  -2   1  18        0.00       -2.45      3.23 o
  -1   1  18      270.05      290.61      9.76 o
   0   1  18      227.35      248.63      9.18 o
   1   1  18      592.29      590.88     16.34 o
   2   1  18      545.76      555.52     14.75 o
   3   1  18        4.45        4.16      3.74 o
   4   1  18     1079.07     1123.34     23.05 o
   5   1  18      418.74      429.29     14.80 o
   6   1  18       24.17       38.51      5.87 o
   7   1  18       59.18       75.45      7.69 o
   8   1  18       58.94       52.95      6.97 o
   9   1  18      118.62      119.93     12.04 o
 -10   2  18        7.29       -6.17      4.77 o
  -9   2  18       32.32       33.48      8.03 o
  -8   2  18        0.03        1.08      4.89 o
  -7   2  18      269.47      253.80     16.22 o
  -6   2  18       54.38       57.88      8.24 o
  -5   2  18       52.31       44.83      7.46 o
  -4   2  18        1.68       -1.54      3.56 o
  -3   2  18       89.14       92.03      7.29 o
  -2   2  18      164.33      179.77      9.83 o
  -1   2  18      471.67      459.71     13.33 o
   0   2  18       35.06       29.92      4.80 o
   1   2  18       47.67       49.46      8.62 o
   2   2  18      170.58      168.71     12.30 o
   3   2  18      369.67      355.87     18.07 o
   4   2  18       57.18       68.58      8.95 o
   5   2  18       16.19       14.51      6.02 o
   6   2  18        7.58        3.85      4.72 o
   7   2  18       37.63       42.42      7.83 o
   8   2  18      120.50      132.80     12.72 o
  -9   3  18      140.57      142.72     16.02 o
  -8   3  18       12.75       14.42      6.20 o
  -7   3  18        1.06       -0.11      5.04 o
  -6   3  18       21.93       36.76      7.37 o
  -5   3  18       35.02       38.32      7.31 o
  -4   3  18      271.93      306.75     17.21 o
  -3   3  18        5.02        6.90      3.91 o
  -2   3  18       29.09       18.46      4.60 o
  -1   3  18       49.93       48.20      5.97 o
   0   3  18      348.20      354.85     13.70 o
   1   3  18        8.33       11.16      5.48 o
   2   3  18       18.69       18.12      5.97 o
   3   3  18        1.82        6.83      5.26 o
   4   3  18        0.26       -0.73      4.49 o
   5   3  18      138.00      130.25     14.29 o
   6   3  18       46.16       59.30      8.95 o
   7   3  18       20.95       19.39      6.93 o
  -7   4  18        9.67       10.46      6.22 o
  -6   4  18       44.96       49.01      8.70 o
  -5   4  18      102.79      103.87     11.46 o
  -4   4  18       10.38        1.28      5.03 o
  -3   4  18      256.39      224.45     13.60 o
  -2   4  18      263.75      251.11     12.76 o
  -1   4  18      243.34      198.76     13.33 o
   0   4  18        0.93        5.85      4.73 o
   1   4  18      164.78      130.99     12.19 o
   2   4  18       13.97        1.22      6.56 o
   3   4  18       11.69       13.68      7.68 o
   4   4  18      100.34      109.69     11.97 o
   5   4  18       37.71       34.67      7.88 o
  -3   5  18        5.43        6.26      5.58 o
  -2   5  18        0.59        5.60      4.63 o
  -1   5  18       24.03       21.15      7.01 o
   0   5  18        1.49        3.05      5.28 o
   1   5  18        4.08        5.10      6.36 o
   2   5  18        1.41        2.86     11.46 o
 -10   1  19       24.22        5.00      6.67 o
  -9   1  19        7.69        5.91      5.24 o
  -8   1  19       30.78       33.68      7.39 o
  -7   1  19       98.92       94.61     10.29 o
  -6   1  19       41.79       48.19      7.97 o
  -5   1  19       37.50       42.26      7.27 o
  -4   1  19      138.23      145.10     11.44 o
  -3   1  19       17.59       26.15      5.80 o
  -2   1  19       86.34       88.79      7.05 o
  -1   1  19       61.36       62.22      6.00 o
   0   1  19      115.15      117.85     10.27 o
   1   1  19       19.96       27.10      5.37 o
   2   1  19        9.79        7.94      4.26 o
   3   1  19        8.41       13.09      4.60 o
   4   1  19      362.80      371.45     16.51 o
   5   1  19      224.28      232.85     13.39 o
   6   1  19      226.63      244.24     14.05 o
   7   1  19       47.78       24.83     13.06 o
   8   1  19      128.77      107.82     15.08 o
  -9   2  19       69.54       94.72     17.54 o
  -8   2  19        0.28        1.56      5.11 o
  -7   2  19       22.77       18.55      6.54 o
  -6   2  19      155.53      154.16     15.53 o
  -5   2  19      142.99      146.06     15.00 o
  -4   2  19      142.11      144.97     11.94 o
  -3   2  19       94.54       81.01      6.97 o
  -2   2  19       10.94       12.30      4.13 o
  -1   2  19       27.99       32.71      5.22 o
   0   2  19       28.50       19.63      5.90 o
   1   2  19       68.78       67.64      8.46 o
   2   2  19       27.96       28.88      6.61 o
   3   2  19       21.94       24.21      6.27 o
   4   2  19       87.24       93.77     10.26 o
   5   2  19       15.71       16.53      6.17 o
   6   2  19       24.33       24.74      7.00 o
   7   2  19       11.41       10.16      4.93 o
  -8   3  19       18.65       21.42      7.00 o
  -7   3  19       45.14       42.45     16.30 o
  -6   3  19        0.34        0.05      5.12 o
  -5   3  19        2.76       13.84      6.09 o
  -4   3  19        2.41        5.80      5.20 o
  -3   3  19       32.41       32.81      5.43 o
  -2   3  19       59.14       60.85      6.66 o
  -1   3  19       10.19       11.73      4.22 o
   0   3  19       60.10       57.63      8.48 o
   1   3  19       33.11       27.44      6.87 o
   2   3  19       23.65       22.17      6.72 o
   3   3  19       21.42       25.91      6.87 o
   4   3  19      132.39      137.31     12.68 o
   5   3  19      126.82      112.42     11.66 o
   6   3  19       15.96       16.55      6.84 o
  -6   4  19      115.21      128.92     17.65 o
  -5   4  19      103.61      110.91     18.60 o
  -4   4  19        9.92        4.59      5.59 o
  -3   4  19      259.23      219.79     12.33 o
  -2   4  19       80.49       79.34      8.06 o
  -1   4  19      581.48      522.24     16.80 o
   0   4  19        8.94       26.93      6.97 o
   1   4  19        7.91       13.36      6.74 o
   2   4  19      177.86      174.75     14.29 o
   3   4  19        4.06       -4.73      5.06 o
   4   4  19      138.17      129.98     12.97 o
  -9   0  20       15.80       11.99      6.88 o
  -8   0  20       37.01       37.81      8.79 o
  -7   0  20      183.09      185.80     17.05 o
  -6   0  20       36.44       45.82      8.95 o
  -5   0  20      244.94      261.99     17.58 o
  -4   0  20       30.02       41.57      8.24 o
  -3   0  20      403.47      431.44     16.40 o
  -2   0  20       65.85       78.06      9.90 o
  -1   0  20      141.03      172.75     12.67 o
   0   0  20       15.24       15.19      6.09 o
   1   0  20       15.29        8.94      6.00 o
   2   0  20       37.43       38.08     10.41 o
   3   0  20      104.33      112.14     12.18 o
   4   0  20      108.47      106.48     13.24 o
   5   0  20        0.77        4.48      5.65 o
   6   0  20        0.61       -2.69      5.28 o
   7   0  20       42.97       27.63      7.86 o
  -9   1  20        6.51        5.36      5.86 o
  -8   1  20       39.28       52.32     14.11 o
  -7   1  20       53.14       47.90      8.40 o
  -6   1  20      345.71      375.87     19.45 o
  -5   1  20        6.25       10.88      5.61 o
  -4   1  20        5.42        7.95      5.24 o
  -3   1  20      327.46      326.73     12.96 o
  -2   1  20       47.40       51.69      5.86 o
  -1   1  20       60.10       63.07      6.30 o
   0   1  20      111.03      106.12     11.21 o
   1   1  20      133.51      141.45     11.58 o
   2   1  20      303.75      310.35     17.14 o
   3   1  20       89.76       91.26      9.66 o
   4   1  20       12.01       20.64      8.68 o
   5   1  20       84.24       99.56     13.99 o
   6   1  20      280.79      280.19     17.29 o
   7   1  20       94.72       81.36     20.55 o
  -8   2  20       54.44       45.01      8.70 o
  -7   2  20      232.60      255.33     17.16 o
  -6   2  20      205.63      218.42     15.34 o
  -5   2  20       15.13        6.50      5.26 o
  -4   2  20      109.37       98.65     10.38 o
  -3   2  20        2.71        4.91      3.72 o
  -2   2  20        4.64        1.20      3.54 o
  -1   2  20      138.19      139.99      9.02 o
   0   2  20      242.43      238.54     17.18 o
   1   2  20        0.17        0.45      5.13 o
   2   2  20       59.78       57.83      8.44 o
   3   2  20      146.39      141.99     12.36 o
   4   2  20      127.86      139.41     13.05 o
   5   2  20       12.28       11.10      9.49 o
   6   2  20        0.02       -2.73      4.81 o
  -7   3  20       33.23       32.86      7.92 o
  -6   3  20        1.68        4.14      5.55 o
  -5   3  20      110.66      109.35     18.42 o
  -4   3  20       68.49       54.01     12.05 o
  -3   3  20       28.77       35.33      6.51 o
  -2   3  20        9.41        8.53      4.47 o
  -1   3  20       25.55       26.16      6.02 o
   0   3  20        4.11       17.57      6.44 o
   1   3  20       57.49       52.63      8.44 o
   2   3  20       82.70       85.17     10.58 o
   3   3  20       29.14       30.28      7.58 o
   4   3  20       44.28       44.86     11.12 o
   5   3  20       13.65        2.00      5.60 o
  -4   4  20        9.95        4.36      5.79 o
  -3   4  20       74.95       45.96      8.63 o
  -2   4  20       83.76       91.70      9.17 o
  -1   4  20        8.67        7.19      5.66 o
   0   4  20      122.87      133.48     14.54 o
   1   4  20       13.62        5.44      5.57 o
   2   4  20       73.14       32.54     14.99 o
  -8   1  21        7.23        5.14      5.65 o
  -7   1  21       15.67       19.14      6.87 o
  -6   1  21      117.29      106.68     11.13 o
  -5   1  21      240.45      249.71     19.90 o
  -4   1  21      206.20      194.34     13.85 o
  -3   1  21      105.67      101.49     10.20 o
  -2   1  21      467.60      486.81     14.46 o
  -1   1  21        1.06        1.86      6.85 o
   0   1  21       52.44       59.26      8.35 o
   1   1  21        0.28        6.04      5.43 o
   2   1  21       36.93       42.29      7.56 o
   3   1  21       10.15       15.13      5.96 o
   4   1  21       32.56       36.09      7.56 o
   5   1  21        0.63        1.28      5.17 o
   6   1  21        0.03        0.22      5.96 o
  -7   2  21        1.11        5.39      5.95 o
  -6   2  21        2.35       -6.37      4.86 o
  -5   2  21        4.76        3.90      5.63 o
  -4   2  21        0.04       -1.63      4.75 o
  -3   2  21       21.43       17.08      7.29 o
  -2   2  21       39.63       49.01      6.31 o
  -1   2  21        0.00        2.74      5.18 o
   0   2  21        1.94       -1.83      4.71 o
   1   2  21        0.57        0.82      4.77 o
   2   2  21       51.27       48.81      8.29 o
   3   2  21       25.87       23.61      7.00 o
   4   2  21       28.88       27.79      7.49 o
   5   2  21       34.16       45.76      8.79 o
  -5   3  21       70.51       75.60      9.76 o
  -4   3  21        0.28       -6.73      4.49 o
  -3   3  21      111.23      132.17     12.38 o
  -2   3  21       83.83       94.64      8.42 o
  -1   3  21       44.19       67.09      9.73 o
   0   3  21       32.62       41.05      8.05 o
   1   3  21       14.06       11.62      6.39 o
   2   3  21        7.97        6.44      6.07 o
   3   3  21       46.66       63.10     11.31 o
  -7   0  22       37.49       32.73     13.91 o
  -6   0  22      958.10      931.54     54.41 o
  -5   0  22      519.77      531.84     38.87 o
  -4   0  22      103.57      113.99     15.72 o
  -3   0  22       98.51      104.18     13.85 o
  -2   0  22      201.48      246.34     35.28 o
  -1   0  22      128.42      151.45     18.73 o
   0   0  22      252.41      266.42     18.32 o
   1   0  22       32.39       32.47      8.42 o
   2   0  22       59.27       67.63     10.56 o
   3   0  22     1170.88     1227.66     36.99 o
   4   0  22      340.45      338.34     21.78 o
   5   0  22      641.16      615.05     32.11 o
  -7   1  22       33.86       38.05     15.96 o
  -6   1  22        0.02        1.64      5.58 o
  -5   1  22        7.85        9.37      5.99 o
  -4   1  22       26.75       30.88      8.45 o
  -3   1  22      233.03      240.82     15.28 o
  -2   1  22      149.42      180.13     13.39 o
  -1   1  22       11.48       14.03      6.07 o
   0   1  22        0.58        3.55      5.29 o
   1   1  22      301.31      320.76     17.99 o
   2   1  22      343.65      351.10     18.79 o
   3   1  22        0.03       -3.26      9.33 o
   4   1  22       11.79       12.20      9.74 o
  -5   2  22       39.07       45.33      8.43 o
  -4   2  22       11.84        8.40      5.96 o
  -3   2  22       24.58       30.55      7.50 o
  -2   2  22       18.88       28.24      7.16 o
  -1   2  22      290.02      288.56     17.37 o
   0   2  22       31.49       23.57      6.73 o
   1   2  22       13.73       12.47      6.11 o
   2   2  22        0.31       -2.81      6.51 o
   3   2  22       47.57       41.36     12.22 o
  -3   3  22       45.35       49.16      8.76 o
  -2   3  22       30.66       16.60      9.98 o
  -1   3  22       17.09       16.61      8.04 o
   0   3  22       12.03       10.13      6.59 o
   1   3  22       54.73       58.60      9.45 o
  -5   1  23        5.58        9.21      6.06 o
  -4   1  23       81.38       82.36      9.81 o
  -3   1  23        0.07       -2.42      6.26 o
  -2   1  23       86.71      105.95     13.21 o
  -1   1  23        4.11        6.04      6.53 o
   0   1  23       43.87       37.53      7.82 o
   1   1  23       10.66       10.39      6.12 o
   2   1  23       12.14        8.83      6.07 o
   3   1  23      104.30      100.17     11.03 o
  -3   2  23       30.35       32.17      9.72 o
  -2   2  23       25.57       21.23     10.40 o
  -1   2  23       96.32       91.43     10.85 o
   0   2  23        4.83        7.55      7.62 o
   1   2  23       28.65       16.63      8.72 o
  -1   0  24       37.80       29.86     14.32 o
   0   0  24      100.67       81.41     20.86 o
 
